# Supplementary material for: Overlapping signatures of chronic pain in the DNA methylation landscape of prefrontal cortex and peripheral T cells
Source: Sci Rep. 2016 Jan 28;6:19615. doi: 10.1038/srep19615 (PMC4730199; doi:10.1038/srep19615)
Supplement: Supplementary Table S3 [file srep19615-s2.xls]

## Sheet: 1 - Bio Functions
Table S3: List of genes differentially methylated between SNI and Sham rats in the brain (q<0.2) and their associated WGCNA modules as well as the correlation between their methylation profiles and the SNI condition (treatment) or the mechanical sensitivity (Von_Frey).
Modules	Gene Symbol	Correlation (treatment)	Gene Significance (treatment)	Correlation (Von_Frey)	Gene Significance (Von_Frey)
yellow	RGD1310552	0.981195	1.14e-10	-0.530322	0.0419882
brown	Cidec	-0.974049	9.08e-10	0.638359	0.0104347
brown	Tmem176b	0.971474	1.67e-09	-0.50937	0.0524488
red	Olr1326	0.970947	1.88e-09	-0.612302	0.0152518
brown	RGD1559921	-0.969989	2.31e-09	0.593983	0.0195545
brown	SNORA79	-0.966396	4.78e-09	0.47837	0.0712669
brown	F1LZU2_RAT	-0.966153	5.01e-09	0.568191	0.0271176
turquoise	Bai3	0.965878	5.28e-09	-0.608195	0.0161459
brown	Pcdha6	0.964087	7.33e-09	-0.592593	0.0199154
brown	rno-mir-142	-0.963369	8.32e-09	0.587221	0.0213579
brown	Kcnc3	-0.963318	8.39e-09	0.60393	0.0171165
brown	Popdc2	-0.962822	9.15e-09	0.621139	0.0134578
brown	Mgst1	-0.960336	1.39e-08	0.610578	0.0156225
brown	Olr661	0.958295	1.91e-08	-0.663337	0.00702032
brown	Rab35	-0.957101	2.29e-08	0.496136	0.0599717
brown	Ank3	-0.956895	2.36e-08	0.534052	0.040302
brown	SNORA36	-0.951668	4.9e-08	0.500438	0.0574454
brown	RGD1559613	0.950638	5.61e-08	-0.644785	0.00945346
magenta	D3ZBR5_RAT	0.949559	6.44e-08	-0.646611	0.00918832
brown	D4A3T0_RAT	-0.949326	6.63e-08	0.502246	0.0564071
brown	Olr522	0.949095	6.82e-08	-0.455366	0.0880673
brown	Cacna1f	-0.948112	7.71e-08	0.480742	0.0696765
brown	Cpt1b	-0.947843	7.97e-08	0.627449	0.0122803
saddlebrown	Vom2r-ps24	0.947833	7.98e-08	-0.583744	0.0223332
brown	FBX17_RAT	-0.946972	8.85e-08	0.620006	0.0136783
turquoise	Fam49a	-0.9464	9.48e-08	0.500329	0.0575083
brown	Shfm1	0.946096	9.83e-08	-0.682701	0.00503616
brown	Cfdp1	0.945917	1e-07	-0.66794	0.00650086
turquoise	Tas2r117	0.945912	1e-07	-0.572739	0.0256452
brown	Mll5	0.945503	1.05e-07	-0.610399	0.0156613
turquoise	SNORA19	0.945349	1.07e-07	-0.529154	0.0425267
magenta	Tgm7	-0.945194	1.09e-07	0.512028	0.0510255
salmon	Stk17b	0.944593	1.17e-07	-0.706397	0.00324221
brown	Tmem214	-0.944107	1.24e-07	0.720766	0.00243189
orange	F1LN76_RAT	-0.942568	1.47e-07	0.694462	0.00406757
thistle2	F1LT99_RAT	-0.942541	1.48e-07	0.541897	0.0369206
brown	F1LW98_RAT	-0.942262	1.52e-07	0.576811	0.024379
brown	RGD1562699	0.941864	1.59e-07	-0.596327	0.0189576
brown	F1LNC1_RAT	-0.941834	1.6e-07	0.651355	0.0085265
brown	SNORA71	-0.941052	1.74e-07	0.516176	0.0488615
brown	D4A9L2_RAT	0.940626	1.82e-07	-0.578609	0.0238353
brown	SNORA9	0.939713	2e-07	-0.596797	0.0188395
brown	MGC94207	0.93923	2.11e-07	-0.686702	0.00468814
turquoise	Dnajc11	-0.938946	2.17e-07	0.558109	0.0306094
turquoise	U2	-0.938893	2.18e-07	0.255514	0.358024
turquoise	Hipk4	-0.938153	2.36e-07	0.581029	0.0231181
purple	F1LZB6_RAT	0.937514	2.51e-07	-0.633426	0.0112402
brown	Myh2	-0.937041	2.64e-07	0.575373	0.0248208
turquoise	LOC683218	-0.936271	2.85e-07	0.49	0.0637138
pink	Srp54a	0.936097	2.9e-07	-0.547158	0.0347749
greenyellow	Tmpo	0.936046	2.91e-07	-0.532014	0.0412168
turquoise	Lect2	-0.935572	3.05e-07	0.524996	0.0444856
brown	Hsd17b12	0.935235	3.16e-07	-0.617616	0.0141523
brown	D3ZY42_RAT	-0.935074	3.21e-07	0.639165	0.0103074
darkgrey	Cst12	-0.934796	3.29e-07	0.606082	0.0166214
brown	Mapk10	0.934693	3.33e-07	-0.608449	0.0160895
brown	Htr2c	0.934656	3.34e-07	-0.501582	0.0567869
brown	Hoxb5	0.934487	3.39e-07	-0.536377	0.0392769
brown	Prkacb	0.933744	3.65e-07	-0.532769	0.0408764
turquoise	Hivep2	-0.933504	3.73e-07	0.514695	0.0496262
brown	Kcnab3	-0.933055	3.89e-07	0.543658	0.0361916
turquoise	Hnf4a	-0.933036	3.9e-07	0.599333	0.0182124
thistle2	Kifc3	-0.932808	3.98e-07	0.638256	0.0104509
brown	D3ZPR8_RAT	0.932595	4.07e-07	-0.663968	0.0069473
brown	Selp	-0.932502	4.1e-07	0.585422	0.0218586
brown	Zfp426l	-0.931852	4.36e-07	0.641573	0.00993451
darkmagenta	D3ZE96_RAT	0.931316	4.58e-07	-0.504546	0.0551059
brown	Lgals2	-0.931223	4.62e-07	0.558719	0.0303892
turquoise	RGD1562218	0.931113	4.67e-07	-0.40568	0.133542
brown	Zdhhc15	-0.931	4.71e-07	0.654319	0.00813232
brown	LOC680039	0.930779	4.81e-07	-0.543937	0.0360774
brown	Dysf	-0.930745	4.83e-07	0.59467	0.019378
maroon	LOC501110	-0.930717	4.84e-07	0.522747	0.045573
maroon	Ick	0.930659	4.86e-07	-0.634841	0.0110043
brown	Gtf2h4	-0.930164	5.09e-07	0.571904	0.025911
turquoise	Cdh10	0.930076	5.13e-07	-0.613109	0.0150808
plum1	Arl3	-0.930043	5.14e-07	0.445684	0.0959134
brown	Gfra1	0.929797	5.26e-07	-0.546093	0.0352017
darkgrey	Fgfbp1	-0.929628	5.34e-07	0.547177	0.0347673
brown	Dtx3	-0.929255	5.52e-07	0.576278	0.024542
brown	Optc	-0.929023	5.64e-07	0.628756	0.0120468
brown	D4A4B0_RAT	-0.928825	5.74e-07	0.476825	0.0723167
brown	Olr532	0.928675	5.81e-07	-0.484074	0.0674861
brown	F1LY13_RAT	-0.928446	5.93e-07	0.487737	0.0651361
brown	Vom2r29	0.928168	6.08e-07	-0.767348	0.000840094
brown	Nox4	-0.927978	6.18e-07	0.695719	0.00397351
darkred	Ift80	0.927964	6.19e-07	-0.383876	0.15778
brown	Gas6	-0.927752	6.31e-07	0.689055	0.00449258
maroon	Wwc2	0.927705	6.33e-07	-0.514696	0.0496259
brown	snoU85	-0.927435	6.48e-07	0.57145	0.0260563
midnightblue	Armc1	0.927295	6.56e-07	-0.645623	0.00933114
turquoise	Sorcs3	-0.927303	6.56e-07	0.578431	0.0238888
thistle2	Epha5	-0.927175	6.63e-07	0.663769	0.00697019
paleturquoise	Clcn3	0.927126	6.66e-07	-0.478838	0.0709509
brown	Golt1a	0.927124	6.66e-07	-0.569851	0.0265732
brown	LOC500797	-0.926899	6.79e-07	0.710787	0.00297469
brown	F1M1V4_RAT	-0.926863	6.81e-07	0.623653	0.0129788
thistle2	D3ZVA2_RAT	0.926787	6.86e-07	-0.532635	0.0409364
brown	SNORD121A	-0.925891	7.41e-07	0.530917	0.0417158
turquoise	Sft2d1	0.925569	7.61e-07	-0.609674	0.0158194
brown	Olr17	0.925168	7.88e-07	-0.540724	0.0374121
brown	LOC100364295	-0.925116	7.91e-07	0.685421	0.00479745
brown	Ehd2	-0.924668	8.21e-07	0.665279	0.00679738
maroon	Pwwp2b	0.924539	8.3e-07	-0.630596	0.0117237
turquoise	D3ZJD4_RAT	0.924223	8.52e-07	-0.525295	0.0443426
brown	F1LQT6_RAT	-0.924213	8.53e-07	0.601516	0.0176855
thistle2	Tas2r104	0.923827	8.81e-07	-0.478933	0.0708869
plum	Dlg4	-0.923798	8.83e-07	0.68934	0.00446932
darkred	Ccr1l1	-0.923653	8.94e-07	0.644231	0.00953512
brown	LOC100360640	-0.923655	8.94e-07	0.555733	0.0314795
brown	Hip1r	-0.923032	9.41e-07	0.756788	0.00109041
turquoise	Obp2a	-0.922499	9.83e-07	0.597763	0.0185988
brown	D3ZW80_RAT	0.922338	9.95e-07	-0.526156	0.0439329
brown	F1LYE5_RAT	-0.922348	9.95e-07	0.613268	0.0150471
ivory	LOC689105	-0.922329	9.96e-07	0.638881	0.0103521
brown	B5DFD9_RAT	-0.921985	1.02e-06	0.504763	0.0549841
ivory	D3ZXU0_RAT	-0.92192	1.03e-06	0.657503	0.00772499
turquoise	Bik	0.921116	1.1e-06	-0.496717	0.0596257
yellow	D3ZD47_RAT	-0.921101	1.1e-06	0.514194	0.049887
purple	LOC100362205	-0.921051	1.1e-06	0.530326	0.0419861
honeydew1	Olr1748	-0.920888	1.12e-06	0.554176	0.0320599
brown	Olr1142	0.920622	1.14e-06	-0.674095	0.00585414
magenta	CD81_RAT	0.920587	1.15e-06	-0.487995	0.0649725
brown	D3ZF22_RAT	0.920315	1.17e-06	-0.464652	0.0809796
brown	Hdlbp	0.920275	1.17e-06	-0.618797	0.0139165
lightcyan	Spdye4	-0.920345	1.17e-06	0.686654	0.00469219
turquoise	Crlf3	-0.92023	1.18e-06	0.437296	0.103098
brown	F1M4W1_RAT	-0.92005	1.2e-06	0.586165	0.0216506
brown	Nckap5l	-0.919812	1.22e-06	0.648961	0.00885557
brown	Olr7	0.919719	1.23e-06	-0.693142	0.00416823
yellow	Tnpo1	0.919703	1.23e-06	-0.625523	0.012631
brown	Disp2	-0.919609	1.24e-06	0.611831	0.0153524
brown	Cirh1a	-0.91915	1.28e-06	0.616113	0.0144569
blue	Snx13	0.918752	1.32e-06	-0.650002	0.00871135
brown	TAGL3_RAT	0.918541	1.34e-06	-0.649701	0.00875287
brown	Rims2	0.918385	1.36e-06	-0.626149	0.0125162
red	Olr250	0.918268	1.37e-06	-0.700649	0.00362118
turquoise	Rtn4	0.918285	1.37e-06	-0.522247	0.0458172
brown	Sirt5	-0.918302	1.37e-06	0.477277	0.0720085
red	Defb26	-0.918238	1.38e-06	0.574215	0.0251808
brown	Hist3h2ba	0.91817	1.38e-06	-0.743867	0.00147532
turquoise	RGD1310819	-0.918175	1.38e-06	0.467836	0.0786456
brown	Setx	-0.918077	1.39e-06	0.520525	0.0466659
brown	Tpra1	-0.918028	1.4e-06	0.662695	0.00709535
brown	Idi1	0.917897	1.41e-06	-0.620918	0.0135006
ivory	Zfp280d	0.91771	1.43e-06	-0.587291	0.0213386
brown	Lgsn	-0.917647	1.44e-06	0.535805	0.0395272
darkred	Ube2e2	-0.917307	1.48e-06	0.651835	0.00846169
brown	Mrp63	0.917212	1.49e-06	-0.577027	0.0243133
brown	Nol4	0.917104	1.5e-06	-0.611824	0.0153538
grey60	F1LXI0_RAT	0.916994	1.51e-06	-0.435105	0.105034
midnightblue	Spry1	0.91687	1.53e-06	-0.658371	0.00761673
brown	Angptl1	-0.916639	1.56e-06	0.49668	0.0596477
brown	Wdr75	-0.916502	1.57e-06	0.487879	0.0650463
pink	Spag8	-0.916438	1.58e-06	0.578314	0.0239239
brown	Aox4	-0.91624	1.6e-06	0.528417	0.0428695
cyan	Eif2b4	0.916275	1.6e-06	-0.604823	0.0169096
brown	Fam163a	-0.916147	1.61e-06	0.487803	0.0650942
orange	Olr112	0.916139	1.62e-06	-0.422373	0.116793
coral2	SNORD72	-0.915882	1.65e-06	0.492909	0.0619193
turquoise	rno-mir-350	0.915789	1.66e-06	-0.635415	0.0109097
thistle2	Lin28b	0.91529	1.72e-06	-0.461913	0.0830262
brown	F1M0M8_RAT	0.915247	1.73e-06	-0.700778	0.00361229
green	Jag2	0.914443	1.83e-06	-0.52488	0.0445414
plum	Ppdpf	0.914489	1.83e-06	-0.480341	0.0699436
blue	Tmem69	0.914031	1.89e-06	-0.526688	0.0436808
greenyellow	Ergic2	0.913943	1.9e-06	-0.527383	0.0433533
darkred	SNORA40	-0.913959	1.9e-06	0.424583	0.114689
red	LOC689412	0.913869	1.91e-06	-0.46761	0.0788098
brown	D3ZB84_RAT	0.913778	1.92e-06	-0.516841	0.0485208
paleturquoise	Ptprk	-0.913487	1.96e-06	0.56671	0.0276109
darkgrey	Myoz1	-0.913248	2e-06	0.412669	0.126343
tan	Rgma	0.91322	2e-06	-0.452997	0.0899435
turquoise	F1LMD2_RAT	-0.913067	2.03e-06	0.437315	0.103081
thistle2	Olr742	0.913013	2.03e-06	-0.467368	0.0789854
darkgreen	Pclo	0.912631	2.09e-06	-0.601145	0.0177742
brown	Prm2	-0.912552	2.1e-06	0.641135	0.0100015
brown	Rgs18	0.912557	2.1e-06	-0.691025	0.00433383
turquoise	Olr529	0.912486	2.11e-06	-0.62506	0.0127163
brown	F1LUE0_RAT	-0.912416	2.12e-06	0.561589	0.0293681
brown	D4ADC6_RAT	-0.912337	2.13e-06	0.500213	0.0575752
lightyellow	Olr586	0.912269	2.14e-06	-0.408161	0.130955
saddlebrown	Crbn	0.912164	2.16e-06	-0.449508	0.0927583
darkolivegreen4	Vom1r46	0.912144	2.16e-06	-0.452297	0.0905033
red	Ctsr	0.911725	2.23e-06	-0.421926	0.117221
brown	Etfb	-0.911663	2.24e-06	0.688741	0.0045183
darkred	F1M2A5_RAT	-0.911678	2.24e-06	0.528628	0.0427711
orangered4	Vom1r104	0.911577	2.25e-06	-0.591731	0.0201416
brown	RGD1359449	-0.911559	2.26e-06	0.597595	0.0186404
brown	F1M236_RAT	0.911502	2.27e-06	-0.451072	0.0914884
darkturquoise	Lyzl4	-0.911417	2.28e-06	0.53794	0.0385985
thistle2	Emp3	-0.911118	2.33e-06	0.529034	0.0425822
brown	Cyct	-0.91078	2.38e-06	0.634453	0.0110687
brown	Gmeb1	-0.910471	2.44e-06	0.517848	0.0480086
magenta	Dld	0.910363	2.45e-06	-0.636304	0.0107646
brown	Bnip1	0.910309	2.46e-06	-0.760938	0.000985702
brown	Cryba1	0.910359	2.46e-06	-0.616165	0.0144462
brown	Olr1562	0.910348	2.46e-06	-0.715397	0.00271305
brown	Olr1073	0.910297	2.47e-06	-0.650509	0.00864172
brown	Scaf1	-0.910269	2.47e-06	0.583216	0.0224843
brown	F1LZD1_RAT	0.910119	2.5e-06	-0.439312	0.101338
brown	Nav2	-0.910025	2.51e-06	0.586142	0.0216572
brown	Hmha1	-0.909911	2.53e-06	0.60513	0.016839
yellow	SNORD62	-0.909936	2.53e-06	0.584061	0.0222429
darkgrey	Def8	-0.909826	2.55e-06	0.590278	0.0205277
lightyellow	Olr1485	0.909701	2.57e-06	-0.599297	0.0182211
turquoise	Dcaf13	0.909613	2.59e-06	-0.480436	0.0698802
white	Hdac5	-0.909334	2.64e-06	0.505553	0.0545431
brown	Tmem149	-0.909326	2.64e-06	0.699822	0.00367849
brown	Slc22a17	-0.909263	2.65e-06	0.538271	0.0384561
brown	SNORA3	0.908936	2.71e-06	-0.662768	0.00708674
greenyellow	Bbs12	-0.908769	2.74e-06	0.577151	0.0242757
turquoise	RGD1307264	-0.908694	2.76e-06	0.4765	0.0725388
magenta	D4AEH4_RAT	0.908596	2.77e-06	-0.522404	0.0457404
brown	Lrrc55	-0.908543	2.78e-06	0.611868	0.0153445
turquoise	Tulp2	-0.908518	2.79e-06	0.522971	0.0454637
brown	Kank1	0.908057	2.88e-06	-0.691711	0.00427965
white	LOC100363064	-0.907984	2.89e-06	0.643878	0.0095875
brown	Brpf3	-0.907939	2.9e-06	0.584345	0.0221623
brown	Slc7a9	-0.907947	2.9e-06	0.63828	0.0104472
brown	Atp5sl	-0.907881	2.91e-06	0.521472	0.0461977
turquoise	Olr1543	0.907866	2.92e-06	-0.497989	0.0588739
turquoise	RGD1559629	-0.907807	2.93e-06	0.498142	0.058784
brown	Olr172	0.907409	3.01e-06	-0.488178	0.0648573
brown	Rem2	-0.907347	3.02e-06	0.570072	0.0265012
steelblue	Krt1	0.907221	3.05e-06	-0.443471	0.0977738
turquoise	Osbp	-0.907111	3.07e-06	0.551484	0.0330815
turquoise	Khdrbs2	0.907072	3.08e-06	-0.578449	0.0238834
green	Olr156	0.907039	3.08e-06	-0.537628	0.0387334
red	Sept7	0.907012	3.09e-06	-0.571071	0.0261782
brown	Pear1	0.906872	3.12e-06	-0.675077	0.00575587
turquoise	RGD1559610	0.90686	3.12e-06	-0.541239	0.0371957
brown	F1LVH8_RAT	-0.906758	3.14e-06	0.598398	0.0184416
orange	D4A9F1_RAT	0.906721	3.15e-06	-0.603185	0.0172906
brown	Lrig2	0.90667	3.16e-06	-0.557648	0.030777
thistle2	Thpo	-0.90655	3.19e-06	0.663705	0.00697763
thistle2	Tnrc6b	0.906421	3.22e-06	-0.619806	0.0137174
brown	Ehmt2	-0.906191	3.27e-06	0.443817	0.0974811
thistle2	Olr1608	0.906174	3.27e-06	-0.671519	0.00611831
coral2	RGD1309762	-0.906032	3.3e-06	0.501125	0.057049
brown	RGD1562799	0.905941	3.32e-06	-0.495762	0.0601954
turquoise	Olr420	0.905881	3.33e-06	-0.534086	0.0402868
brown	Creb1	-0.905816	3.35e-06	0.515184	0.049373
darkorange	Olr517	0.905788	3.35e-06	-0.506377	0.0540862
brown	rno-mir-743b	0.905825	3.35e-06	-0.680058	0.00527708
saddlebrown	Ube4b	-0.905814	3.35e-06	0.491259	0.0629329
mediumpurple3	Med1	0.905716	3.37e-06	-0.610319	0.0156787
brown	RGD1309036	-0.905635	3.39e-06	0.590637	0.0204317
orange	Tecpr1	0.905536	3.41e-06	-0.613475	0.0150036
pink	Pigm	0.905423	3.44e-06	-0.660023	0.00741416
pink	Eid2	-0.905265	3.47e-06	0.417115	0.121903
brown	Pla2g4b	-0.90528	3.47e-06	0.559332	0.0301688
darkgrey	Tubb3	0.905298	3.47e-06	-0.461693	0.0831921
darkorange2	F1MAM5_RAT	-0.905122	3.51e-06	0.599599	0.0181475
brown	Rictor	0.904985	3.54e-06	-0.559125	0.0302432
yellow	Prss23	-0.904803	3.58e-06	0.619099	0.0138567
brown	LOC502176	-0.904771	3.59e-06	0.484458	0.067237
orange	Nat13	0.904624	3.62e-06	-0.702423	0.00350062
turquoise	Cadm2	0.904604	3.63e-06	-0.409515	0.129558
yellow	Nrg1	0.90452	3.65e-06	-0.537766	0.0386738
grey60	P2rx5	-0.904508	3.65e-06	0.517628	0.0481202
plum2	Olr1206	0.904183	3.73e-06	-0.759801	0.00101355
pink	Med19	0.904146	3.74e-06	-0.536773	0.039104
brown	Srd5a2	-0.903889	3.8e-06	0.56313	0.0288306
brown	Mapk15	-0.903863	3.81e-06	0.665804	0.00673797
brown	D4AE14_RAT	0.903763	3.83e-06	-0.580748	0.0232007
brown	Smek2	0.903733	3.84e-06	-0.572739	0.0256452
yellow	Dicer1	0.903606	3.87e-06	-0.546379	0.0350864
turquoise	Stat2	-0.903599	3.87e-06	0.52896	0.0426167
brown	RGD1565025	-0.903572	3.88e-06	0.720655	0.00243744
white	Lag3	-0.903485	3.9e-06	0.537484	0.0387953
paleturquoise	Spata20	-0.903445	3.91e-06	0.456228	0.0873911
brown	Olr718	0.903416	3.92e-06	-0.783138	0.000554438
black	Olr1240	0.903291	3.95e-06	-0.622667	0.0131649
darkslateblue	Slc8a1	-0.903244	3.96e-06	0.567764	0.0272591
black	Tdrd9	-0.90324	3.96e-06	0.645332	0.00937341
turquoise	Shisa5	-0.903022	4.02e-06	0.550795	0.033347
plum1	D3ZBG4_RAT	0.902961	4.04e-06	-0.383735	0.157945
turquoise	Sfrp4	0.902715	4.1e-06	-0.47819	0.0713887
brown	D3ZK34_RAT	-0.902636	4.12e-06	0.488403	0.064715
blue2	Olr278	0.902536	4.15e-06	-0.378037	0.164736
green	Pde4b	0.902496	4.16e-06	-0.548078	0.0344096
brown	Ccr3	0.902417	4.18e-06	-0.484993	0.0668911
red	Colec12	0.902438	4.18e-06	-0.579421	0.0235929
brown	Lpcat1	0.902393	4.19e-06	-0.614804	0.0147263
darkred	Olr392	0.902283	4.22e-06	-0.656338	0.00787211
blue	SNORD36	-0.902269	4.22e-06	0.512955	0.0505363
brown	Olr446	0.902178	4.25e-06	-0.57476	0.0250106
turquoise	Olr115	0.90193	4.31e-06	-0.246704	0.375399
turquoise	ERBB4_RAT	0.901832	4.34e-06	-0.502178	0.0564458
brown	Tnr	0.901691	4.38e-06	-0.576189	0.0245695
white	Zfp385c	-0.901688	4.38e-06	0.445702	0.0958985
brown	Q63667_RAT	-0.901647	4.39e-06	0.667152	0.00658763
darkturquoise	Vom1r45	0.901637	4.39e-06	-0.610516	0.0156357
yellow	Abpa	-0.901622	4.4e-06	0.567776	0.0272551
grey60	Ap1m1	0.901629	4.4e-06	-0.536997	0.0390066
brown	Tsc22d3	0.901565	4.41e-06	-0.530162	0.0420618
grey60	Sept9	-0.901443	4.45e-06	0.562519	0.0290429
yellow	Ankrd46	-0.901351	4.47e-06	0.530624	0.0418496
turquoise	D3ZG97_RAT	-0.901369	4.47e-06	0.664279	0.00691145
brown	Hmga2	-0.901365	4.47e-06	0.6038	0.0171469
yellowgreen	D4A132_RAT	0.901293	4.49e-06	-0.610012	0.0157456
turquoise	LOC690020	0.90127	4.5e-06	-0.573691	0.025345
thistle2	Dpep1	-0.90122	4.51e-06	0.579963	0.0234322
brown	Tal1	0.900907	4.6e-06	-0.615852	0.0145102
greenyellow	Sox15	-0.900862	4.62e-06	0.544955	0.0356619
brown	Was	-0.900794	4.64e-06	0.733977	0.00183837
brown	Bahd1	-0.900656	4.68e-06	0.65611	0.00790121
brown	Cckar	0.900615	4.69e-06	-0.663744	0.00697314
turquoise	Capn3	-0.900517	4.72e-06	0.564553	0.0283411
black	F1M9I9_RAT	-0.900409	4.75e-06	0.558485	0.0304736
turquoise	Ccrl2	-0.900251	4.8e-06	0.505741	0.0544388
brown	Pcdh18	0.900081	4.85e-06	-0.573991	0.0252507
lightcyan1	Pbx2	-0.899905	4.9e-06	0.599373	0.0182027
lightyellow	Ngp	-0.89989	4.91e-06	0.547248	0.0347391
brown	Ythdf3	0.899825	4.93e-06	-0.704181	0.00338441
brown	Agbl2	-0.89963	4.99e-06	0.712489	0.00287588
salmon	Vom1r15	0.899595	5e-06	-0.646243	0.00924132
pink	D4A737_RAT	-0.899568	5.01e-06	0.532643	0.0409327
yellow	Fcamr	-0.89954	5.01e-06	0.587545	0.0212686
green	Arhgef6	0.899438	5.05e-06	-0.485389	0.0666353
pink	Pld4	-0.899227	5.11e-06	0.610407	0.0156594
turquoise	Il13	-0.899156	5.13e-06	0.48585	0.066339
blue	Prdx3	0.898906	5.21e-06	-0.622001	0.0132921
brown	Olr12	0.898904	5.22e-06	-0.577445	0.0241864
yellow	Olr224	0.898761	5.26e-06	-0.335578	0.221411
pink	Mid2	-0.898745	5.27e-06	0.553769	0.0322126
salmon	Hic2	-0.898699	5.28e-06	0.598906	0.0183168
thistle1	NCOR1_RAT	0.898488	5.35e-06	-0.709911	0.00302663
midnightblue	LOC100361733	-0.898434	5.37e-06	0.606106	0.0166158
darkgrey	Olr122	0.898347	5.4e-06	-0.436002	0.104239
mediumorchid	Pcsk1	-0.898288	5.42e-06	0.565279	0.0280936
floralwhite	RGD1304978	0.898217	5.44e-06	-0.51031	0.0519425
brown	RGD1563319	-0.898209	5.44e-06	0.648116	0.00897414
brown	Myo1c	-0.898064	5.49e-06	0.641003	0.0100217
brown	CASA1_RAT	0.898028	5.5e-06	-0.447937	0.0940451
bisque4	Vps13a	0.898028	5.5e-06	-0.586158	0.0216526
cyan	Pik3c2a	0.898004	5.51e-06	-0.708369	0.00311979
lightcyan	Zfp639	0.89802	5.51e-06	-0.608551	0.0160668
brown	Olr404	0.897903	5.55e-06	-0.43604	0.104205
lavenderblush3	Fam18a	-0.897662	5.63e-06	0.620504	0.0135811
orange	Hspd1	0.897633	5.64e-06	-0.660107	0.00740391
brown	Scn2b	-0.897472	5.69e-06	0.633186	0.0112807
brown	Ube2d3	0.897406	5.72e-06	-0.527085	0.0434932
brown	Elf2	0.897294	5.76e-06	-0.706633	0.0032274
steelblue	snoU2-30	-0.897264	5.77e-06	0.38978	0.150948
brown	RGD1306556	-0.897225	5.78e-06	0.513572	0.0502118
brown	rno-mir-193	0.897114	5.82e-06	-0.74043	0.00159424
red	RGD1309079	0.897073	5.83e-06	-0.519491	0.0471814
tan	Olr608	0.896939	5.88e-06	-0.551561	0.033052
greenyellow	Zmynd19	0.896927	5.89e-06	-0.559814	0.0299965
turquoise	Nek9	0.896862	5.91e-06	-0.541368	0.0371416
coral2	Ager	-0.896775	5.94e-06	0.529319	0.0424504
greenyellow	Opa1	-0.896724	5.96e-06	0.498354	0.0586591
brown	Odz2	-0.896644	5.99e-06	0.534727	0.0400023
salmon	D3ZH87_RAT	0.896408	6.07e-06	-0.512274	0.0508952
blue	Olr606	0.896382	6.08e-06	-0.602998	0.0173346
turquoise	Dysfip1	-0.89635	6.09e-06	0.464103	0.0813865
brown	LOC685067	0.896315	6.11e-06	-0.616455	0.0143871
plum1	RGD1565685	0.896263	6.13e-06	-0.346892	0.205249
green	F1LYV6_RAT	0.896191	6.15e-06	-0.515174	0.0493779
brown	Suds3	0.896206	6.15e-06	-0.789359	0.000466354
pink	UBQL1_RAT	0.896103	6.19e-06	-0.530927	0.0417111
pink	Hand1	0.895995	6.23e-06	-0.670912	0.00618187
orange	Mrps28	0.895981	6.23e-06	-0.4257	0.113636
darkgreen	St18	0.895822	6.29e-06	-0.579363	0.0236102
green	B0BND9_RAT	0.895696	6.34e-06	-0.708484	0.00311278
brown	Folh1	0.895597	6.38e-06	-0.50814	0.0531173
pink	Olr662	0.895536	6.4e-06	-0.581591	0.022954
steelblue	rno-mir-764	0.895385	6.46e-06	-0.306027	0.267303
yellowgreen	D3ZZA1_RAT	-0.895213	6.52e-06	0.585431	0.0218558
turquoise	Ubqlnl	-0.895234	6.52e-06	0.49364	0.0614739
lightgreen	Phf20	-0.895047	6.59e-06	0.57316	0.0255122
brown	Hgs	-0.894922	6.64e-06	0.561402	0.0294339
honeydew1	Acot9	0.894862	6.66e-06	-0.479294	0.070644
brown	RGD1562319	-0.894861	6.66e-06	0.721963	0.00237251
darkgrey	SNORA47	-0.894639	6.75e-06	0.531451	0.0414725
lightyellow	Atxn1l	-0.89448	6.81e-06	0.441127	0.0997717
brown	Rpl22	-0.894493	6.81e-06	0.544475	0.0358572
antiquewhite4	Dctn2	0.894348	6.87e-06	-0.716104	0.00267463
thistle2	Siglech	-0.89435	6.87e-06	0.625243	0.0126825
brown	D3ZGE9_RAT	0.894141	6.95e-06	-0.66427	0.00691252
brown	F1LY14_RAT	-0.89398	7.02e-06	0.629663	0.0118868
brown	RGD1564149	-0.893975	7.02e-06	0.706341	0.0032458
greenyellow	Srpk2	0.893981	7.02e-06	-0.635333	0.0109233
antiquewhite4	Olr1130	0.893948	7.03e-06	-0.682658	0.00504004
plum2	LOC500827	0.893732	7.12e-06	-0.766307	0.000862483
white	Slc44a3	-0.893743	7.12e-06	0.356611	0.191984
black	Atp5o	0.893616	7.17e-06	-0.738307	0.00167148
brown	SNORA2	0.89338	7.27e-06	-0.502123	0.0564771
darkred	D4A916_RAT	-0.893231	7.33e-06	0.689968	0.00441842
grey60	RGD1306441	0.893247	7.33e-06	-0.271793	0.327114
turquoise	Fmo3	-0.893053	7.41e-06	0.421007	0.118106
midnightblue	LOC100363556	-0.893055	7.41e-06	0.698747	0.00375402
honeydew1	Olr1664	0.892693	7.57e-06	-0.516198	0.0488501
blue	Nr6a1	0.892641	7.59e-06	-0.717967	0.00257541
brown	Pola2	0.892629	7.59e-06	-0.622947	0.0131119
thistle2	RGD1561517	-0.892638	7.59e-06	0.64356	0.0096347
brown	Ccdc32	0.892623	7.6e-06	-0.644645	0.00947409
green	D4A920_RAT	0.892525	7.64e-06	-0.703982	0.00339741
darkred	LOC100364792	-0.892442	7.68e-06	0.51848	0.0476891
greenyellow	RGD1562987	0.892345	7.72e-06	-0.671745	0.00609481
brown	Smc4	0.892315	7.73e-06	-0.45592	0.0876322
blue	rno-mir-881	0.892256	7.76e-06	-0.582035	0.0228249
darkred	D3ZLE4_RAT	-0.892096	7.83e-06	0.513432	0.0502853
plum1	Mybbp1a	-0.892079	7.84e-06	0.384929	0.156546
magenta	D4A8N6_RAT	0.891926	7.91e-06	-0.550926	0.0332965
navajowhite2	Ifng	-0.891937	7.91e-06	0.24273	0.383386
turquoise	Cyr61	-0.8917	8.01e-06	0.554195	0.0320525
brown	RGD1563982	-0.891666	8.03e-06	0.511345	0.0513884
brown	Fbxo5	0.891472	8.12e-06	-0.557928	0.0306752
brown	Hist1h2ak	0.891282	8.21e-06	-0.637967	0.0104969
yellow	F1LMJ6_RAT	-0.891062	8.31e-06	0.562451	0.0290667
blue	Olr16	0.891017	8.33e-06	-0.463088	0.0821437
purple	Ppat	0.89091	8.38e-06	-0.645375	0.00936712
brown	D3ZUW8_RAT	-0.89083	8.42e-06	0.573133	0.0255208
turquoise	SNORD107	0.890762	8.46e-06	-0.595186	0.0192464
turquoise	Vcpip1	0.890476	8.59e-06	-0.427607	0.111854
blue	Mef2d	0.890426	8.62e-06	-0.593063	0.0197928
royalblue	Olr175	-0.889951	8.85e-06	0.600596	0.0179061
brown	Hapln2	-0.889909	8.88e-06	0.556743	0.0311074
floralwhite	Olr161	0.889825	8.92e-06	-0.627501	0.0122709
brown	D3ZG32_RAT	0.88973	8.97e-06	-0.710965	0.00296423
brown	rno-mir-135b	-0.889656	9e-06	0.688954	0.00450083
honeydew1	LOC100363228	-0.889603	9.03e-06	0.379092	0.163464
cyan	Grb10	0.889483	9.09e-06	-0.455902	0.0876467
brown	Lypd4	0.889475	9.1e-06	-0.581479	0.0229868
plum1	Dmp1	-0.88925	9.21e-06	0.415862	0.123143
saddlebrown	Olr773	0.889152	9.26e-06	-0.67208	0.00605996
green	Sirpa	-0.889131	9.27e-06	0.681536	0.00514125
turquoise	Uba6	0.889059	9.31e-06	-0.643136	0.00969811
brown	RGD1565370	-0.888971	9.36e-06	0.577372	0.0242085
brown	Caps2	-0.8889	9.39e-06	0.501111	0.0570573
cyan	Zmym6	0.888875	9.41e-06	-0.455018	0.088341
floralwhite	Olr396	0.888844	9.42e-06	-0.613987	0.0148963
saddlebrown	F1LW62_RAT	-0.888789	9.45e-06	0.525368	0.0443081
brown	Hoxc4	0.888746	9.48e-06	-0.595851	0.0190776
turquoise	Alcam	0.888714	9.49e-06	-0.406617	0.132561
blue	Mllt4	0.888726	9.49e-06	-0.724711	0.00224055
blue	Olr1191	0.888642	9.53e-06	-0.639319	0.0102833
brown	LOC100363112	-0.888612	9.55e-06	0.527334	0.0433764
brown	RGD1563015	-0.888572	9.57e-06	0.529081	0.0425608
turquoise	Tek	-0.888455	9.63e-06	0.471826	0.0757896
brown	Trim52	0.888282	9.72e-06	-0.507595	0.0534152
steelblue	Tet3	-0.888203	9.77e-06	0.542398	0.036712
brown	RGD1305938	0.888091	9.83e-06	-0.699936	0.00367053
brown	Wnt5b	0.888083	9.83e-06	-0.454441	0.0887963
maroon	Sil1	-0.887968	9.9e-06	0.571838	0.0259319
brown	Olr78	-0.88794	9.91e-06	0.537007	0.0390022
brown	Lpcat3	0.887863	9.95e-06	-0.611077	0.0155145
pink	D3ZVM3_RAT	-0.887839	9.97e-06	0.431569	0.108213
brown	LCAP_RAT	0.887222	1.03e-05	-0.646424	0.00921516
honeydew1	Tas2r116	0.887297	1.03e-05	-0.402012	0.137431
green	Aco1	-0.887146	1.04e-05	0.502486	0.05627
pink	D3ZJR8_RAT	-0.887083	1.04e-05	0.653431	0.00824892
darkorange	D3ZKP7_RAT	0.88709	1.04e-05	-0.483539	0.0678343
turquoise	Il31ra	0.887126	1.04e-05	-0.555041	0.0317362
red	Topors	0.887041	1.04e-05	-0.539692	0.0378487
darkmagenta	Dnajc24	0.88684	1.05e-05	-0.497397	0.059223
turquoise	Setd4	0.886819	1.05e-05	-0.489773	0.0638554
yellow4	snoR38	-0.886683	1.06e-05	0.584453	0.0221318
orange	Ptger3	0.88649	1.07e-05	-0.66697	0.00660774
black	RGD1305235	0.88651	1.07e-05	-0.743056	0.0015027
salmon4	HVR01_RAT	0.886374	1.08e-05	-0.472361	0.0754122
brown	F1M1N2_RAT	0.886206	1.09e-05	-0.490101	0.0636509
orangered4	Atcay	-0.886028	1.1e-05	0.630666	0.0117117
turquoise	Cacna1a	-0.886048	1.1e-05	0.547297	0.0347194
brown	Kcnj11	-0.886048	1.1e-05	0.629073	0.0119907
thistle2	Srebf1	0.886124	1.1e-05	-0.506994	0.0537455
midnightblue	Eya3	-0.885828	1.11e-05	0.559817	0.0299955
brown	RGD1306583	0.885837	1.11e-05	-0.603795	0.017148
paleturquoise	RGD1565611	-0.885845	1.11e-05	0.411238	0.127795
magenta	Fam114a2	0.885662	1.12e-05	-0.717061	0.00262328
brown	RL21_RAT	0.885775	1.12e-05	-0.803867	0.000304502
plum1	D3ZM19_RAT	-0.8856	1.13e-05	0.351287	0.19918
thistle2	RGD1309414	-0.885491	1.13e-05	0.692213	0.00424027
yellow	SNORA50	-0.885484	1.13e-05	0.612795	0.0151472
brown	Six1	0.885399	1.14e-05	-0.615546	0.0145732
plum1	Slamf6	-0.885216	1.15e-05	0.357718	0.19051
plum3	Cenpi	0.885002	1.16e-05	-0.542017	0.0368707
black	Olr354	0.885108	1.16e-05	-0.512086	0.0509952
salmon	Olr82	0.884966	1.17e-05	-0.564091	0.0284992
bisque4	D4A5Q8_RAT	-0.884741	1.18e-05	0.554325	0.0320039
turquoise	NDUV3_RAT	-0.88471	1.18e-05	0.374598	0.168926
ivory	Ggt7	-0.884609	1.19e-05	0.604289	0.0170331
brown	Crat	-0.884506	1.2e-05	0.703531	0.00342697
turquoise	D3ZTG5_RAT	-0.884499	1.2e-05	0.597683	0.0186185
brown	D3ZR72_RAT	-0.884343	1.21e-05	0.521861	0.0460064
brown	Osbpl9	0.884341	1.21e-05	-0.627568	0.0122589
brown	Epas1	0.884092	1.22e-05	-0.517791	0.0480374
pink	Atp2b2	-0.884048	1.23e-05	0.488676	0.064543
paleturquoise	Cfl1	0.883971	1.23e-05	-0.444625	0.0968006
brown	Dcc	-0.884008	1.23e-05	0.437443	0.102969
brown	F1LUZ0_RAT	-0.883976	1.23e-05	0.588623	0.0209739
greenyellow	Ccni	0.883803	1.24e-05	-0.571501	0.02604
brown	Olr533	0.883859	1.24e-05	-0.697116	0.00387102
brown	D3ZUD1_RAT	-0.883495	1.26e-05	0.594362	0.0194571
yellow	Tubgcp2	-0.883575	1.26e-05	0.614951	0.0146958
midnightblue	Kcnj12	-0.883328	1.27e-05	0.54249	0.036674
royalblue	Mybph	-0.883409	1.27e-05	0.636593	0.0107177
black	LOC362921	0.883184	1.28e-05	-0.515392	0.0492653
grey60	Ncoa3	-0.883037	1.29e-05	0.462074	0.0829051
turquoise	Olr1611	0.883147	1.29e-05	-0.576374	0.0245127
salmon	Rcvrn	-0.883107	1.29e-05	0.483355	0.0679544
lightyellow	Casp6	-0.882977	1.3e-05	0.551186	0.0331963
white	Eif2c1	-0.882882	1.3e-05	0.593118	0.0197784
darkolivegreen	Kif18a	0.882919	1.3e-05	-0.536141	0.0393799
plum1	Krt2	0.88296	1.3e-05	-0.297678	0.281235
darkslateblue	LOC100365615	0.88295	1.3e-05	-0.637377	0.0105913
brown	SNORD17	0.882879	1.3e-05	-0.640857	0.0100443
brown	C4bpa	-0.882766	1.31e-05	0.591422	0.0202232
brown	Sass6	0.88284	1.31e-05	-0.698464	0.00377413
brown	Cacng4	0.882694	1.32e-05	-0.766489	0.000858539
pink	Lrrc10	-0.882589	1.32e-05	0.374854	0.168611
yellow	Gsdmc	-0.882534	1.33e-05	0.493867	0.0613367
brown	Olr36	-0.882556	1.33e-05	0.574602	0.0250599
purple	Rwdd1	0.882536	1.33e-05	-0.540093	0.0376785
royalblue	F1MAM3_RAT	0.882397	1.34e-05	-0.0716938	0.799568
darkred	Olr1236	0.882431	1.34e-05	-0.676505	0.00561524
lightcyan1	Ugt1a7c	-0.882412	1.34e-05	0.592438	0.019956
greenyellow	RGD1559459	-0.882212	1.35e-05	0.549231	0.0339556
blue	Asah1	0.882075	1.36e-05	-0.44837	0.0936892
turquoise	Tpt1	0.882055	1.36e-05	-0.515004	0.0494658
turquoise	Gpr174	0.881832	1.38e-05	-0.378262	0.164465
grey60	Arhgef4	-0.881623	1.39e-05	0.493801	0.0613762
brown	Olr1415	-0.881681	1.39e-05	0.484625	0.0671287
plum2	Prcc	0.881673	1.39e-05	-0.713766	0.00280346
red	D3ZDZ9_RAT	0.881504	1.4e-05	-0.651913	0.00845119
brown	Klks3	-0.881497	1.4e-05	0.672052	0.00606289
turquoise	KPB1_RAT	0.881507	1.4e-05	-0.662126	0.00716224
lightyellow	Slc22a12	-0.881485	1.4e-05	0.522497	0.045695
black	Unc84a	-0.88158	1.4e-05	0.472866	0.0750573
pink	LOC691277	-0.881432	1.41e-05	0.47884	0.0709498
blue	Thumpd3	0.881414	1.41e-05	-0.580891	0.0231588
white	Fmo4	-0.881203	1.42e-05	0.44427	0.097099
turquoise	Krt25	-0.881298	1.42e-05	0.391642	0.148835
turquoise	Cacna1c	-0.88106	1.43e-05	0.484792	0.0670209
brown	Gal3st2	0.881143	1.43e-05	-0.57922	0.0236528
purple	Mrps30	0.881159	1.43e-05	-0.633369	0.0112499
skyblue1	SNORD20	0.88109	1.43e-05	-0.520934	0.0464634
turquoise	SNORD90	0.881157	1.43e-05	-0.592673	0.0198945
yellow	Cetn2	0.880868	1.45e-05	-0.566799	0.0275811
turquoise	Gtf2a1	0.880907	1.45e-05	-0.523917	0.045005
turquoise	Tcfap2b	0.880888	1.45e-05	-0.456201	0.0874125
tan	Olr505	0.880583	1.47e-05	-0.356027	0.192765
turquoise	Prom1	-0.880652	1.47e-05	0.50463	0.0550589
orange	LOC100360580	0.880439	1.48e-05	-0.467351	0.078998
thistle2	Myo1b	0.880402	1.48e-05	-0.656246	0.00788379
brown	Tmem5	-0.880446	1.48e-05	0.724375	0.00225637
turquoise	Wfdc9	-0.880418	1.48e-05	0.501556	0.0568017
blue	Cacng8	-0.880274	1.49e-05	0.627659	0.0122426
ivory	Trpv5	-0.880198	1.5e-05	0.646923	0.00914355
red	D3ZDU2_RAT	0.879978	1.52e-05	-0.547645	0.034581
brown	Il17rd	-0.879895	1.52e-05	0.574478	0.0250985
yellow	Trim39	-0.879956	1.52e-05	0.595397	0.0191927
magenta	D4AAC6_RAT	-0.879772	1.53e-05	0.520568	0.0466446
greenyellow	LOC683588	-0.879817	1.53e-05	0.452622	0.0902432
brown	Rufy3	0.879881	1.53e-05	-0.620245	0.0136315
green	Hils1	-0.879645	1.54e-05	0.421494	0.117637
orange	F1LWC4_RAT	0.879509	1.55e-05	-0.491095	0.0630344
brown	Ifi204	-0.87946	1.56e-05	0.346631	0.205614
yellow	SNORA26	-0.87942	1.56e-05	0.379584	0.162873
yellow	LOC100363596	-0.879326	1.57e-05	0.448404	0.0936616
brown	Olr1124	0.879338	1.57e-05	-0.675438	0.00572007
lightyellow	Agrn	-0.879171	1.58e-05	0.497039	0.059435
turquoise	Olr20	0.879178	1.58e-05	-0.552821	0.032571
brown	Imp3	0.879015	1.59e-05	-0.423755	0.115474
white	LOC297568	-0.879085	1.59e-05	0.643105	0.0097027
pink	F1M4Q4_RAT	-0.878997	1.6e-05	0.519061	0.0473968
green	Fcgr2a	-0.878961	1.6e-05	0.500985	0.0571297
yellow	Prg4	-0.878931	1.6e-05	0.658578	0.00759113
magenta	rno-mir-217	0.878893	1.6e-05	-0.658109	0.00764938
orange	RGD1311703	0.878891	1.61e-05	-0.692883	0.00418821
brown	SNORA1	0.878818	1.61e-05	-0.649823	0.00873593
turquoise	Ankrd17	0.878756	1.62e-05	-0.581969	0.0228442
floralwhite	D3Z8K1_RAT	-0.878728	1.62e-05	0.568859	0.0268977
brown	Fam25a	-0.878709	1.62e-05	0.615605	0.014561
cyan	Mrpl34	0.878616	1.63e-05	-0.71353	0.0028167
blue	RGD1307465	0.878565	1.63e-05	-0.57312	0.0255248
yellowgreen	Vom2r71	0.878607	1.63e-05	-0.53474	0.0399964
red	Fam57b	-0.878436	1.64e-05	0.567123	0.0274725
turquoise	Kcnd3	-0.878235	1.66e-05	0.607181	0.0163727
turquoise	Utrn	0.878264	1.66e-05	-0.561103	0.0295392
yellow	RGD1308195	-0.878132	1.67e-05	0.623161	0.0130714
brown	Sdccag3	-0.878009	1.68e-05	0.619144	0.0138478
navajowhite2	LOC100362121	0.877875	1.69e-05	-0.609787	0.0157946
coral2	LOC680955	-0.877817	1.7e-05	0.464704	0.0809412
darkgrey	Olr695	0.877758	1.7e-05	-0.607651	0.0162673
darkturquoise	Snapc1	0.877809	1.7e-05	-0.590078	0.0205811
pink	Dnd1	-0.87767	1.71e-05	0.445838	0.0957848
grey60	F1M3M7_RAT	-0.877607	1.71e-05	0.623666	0.0129762
brown	Ywhaq	0.877595	1.71e-05	-0.519904	0.0469753
brown	Ganab	0.877484	1.72e-05	-0.537457	0.0388072
mediumpurple2	LOC100360076	0.877535	1.72e-05	-0.627076	0.0123477
green	LOC317471	-0.877529	1.72e-05	0.396159	0.143792
brown	rno-mir-146b	-0.87751	1.72e-05	0.648961	0.00885562
paleturquoise	Scyl3	-0.877544	1.72e-05	0.361148	0.185986
midnightblue	SNORD19	-0.877552	1.72e-05	0.66939	0.00634367
thistle2	Cd37	-0.877433	1.73e-05	0.601077	0.0177905
darkorange2	Vom1r24	0.877252	1.74e-05	-0.381187	0.160958
brown	LOC100361627	-0.877173	1.75e-05	0.46497	0.080744
mediumpurple3	Tpbg	0.877194	1.75e-05	-0.615323	0.0146191
pink	LOC100365174	-0.877041	1.76e-05	0.442489	0.098607
white	LOC690136	0.877054	1.76e-05	-0.37228	0.17179
magenta	CTSL2_RAT	0.876951	1.77e-05	-0.561881	0.0292658
steelblue	Ovca2	0.877006	1.77e-05	-0.674779	0.00578548
antiquewhite4	SNORA81	-0.876907	1.78e-05	0.723129	0.0023158
lightyellow	Hist1h2bl	0.876734	1.79e-05	-0.548058	0.0344173
darkturquoise	Tril	0.87675	1.79e-05	-0.357552	0.19073
brown	Oraov1	0.876665	1.8e-05	-0.455429	0.0880177
turquoise	Pomt2	-0.876596	1.8e-05	0.539158	0.0380759
brown	PTTG1_RAT	-0.876634	1.8e-05	0.452847	0.0900633
cyan	SNORD113	-0.876653	1.8e-05	0.249163	0.370504
darkred	D4A2E2_RAT	-0.876526	1.81e-05	0.46714	0.0791512
brown	Gpr21	0.876557	1.81e-05	-0.631561	0.0115571
blue	LOC100359861	0.876539	1.81e-05	-0.648278	0.00895127
midnightblue	Gpbar1	-0.876399	1.82e-05	0.566724	0.027606
white	RGD1306271	-0.87639	1.82e-05	0.447792	0.0941651
ivory	Accn2	-0.876243	1.84e-05	0.664177	0.00692319
lightgreen	Kif5c	-0.876032	1.85e-05	0.473991	0.0742711
brown2	Vom1r36	0.876056	1.85e-05	-0.657061	0.00778052
turquoise	Olr1523	-0.875938	1.86e-05	0.522481	0.045703
brown	ttc21a	-0.875976	1.86e-05	0.564405	0.0283915
cyan	Olr400	0.875898	1.87e-05	-0.569144	0.026804
turquoise	RGD1562755	-0.875836	1.87e-05	0.584832	0.0220246
brown	Ric3	-0.87582	1.87e-05	0.655719	0.00795123
black	Tmem209	0.875791	1.88e-05	-0.588728	0.0209456
green	Egln3	0.875504	1.9e-05	-0.496653	0.0596641
brown	Gfi1	0.875531	1.9e-05	-0.640473	0.0101034
yellow4	D3ZZ83_RAT	0.875394	1.91e-05	-0.466796	0.0794026
plum3	Rbm33	0.875467	1.91e-05	-0.692631	0.00420778
greenyellow	Olr701	0.875326	1.92e-05	-0.549339	0.0339132
navajowhite2	Rp9	-0.875344	1.92e-05	0.679021	0.00537403
lavenderblush3	Car1	0.875268	1.93e-05	-0.457096	0.0867146
brown	F1M1S6_RAT	0.875274	1.93e-05	-0.633004	0.0113114
brown	Pak4	-0.875189	1.93e-05	0.551262	0.0331672
brown	Trak1	-0.875223	1.93e-05	0.607832	0.0162268
blue	F1LV33_RAT	0.875112	1.94e-05	-0.583822	0.0223109
turquoise	D3ZW23_RAT	0.875056	1.95e-05	-0.69994	0.00367024
turquoise	Krt27	-0.875022	1.95e-05	0.460262	0.0842772
darkred	LOC680270	-0.874997	1.95e-05	0.587225	0.0213569
turquoise	Nrl	-0.875063	1.95e-05	0.692555	0.00421363
darkorange2	RGD1566050	0.875029	1.95e-05	-0.538604	0.0383129
thistle2	Fam160b1	0.874888	1.96e-05	-0.459711	0.0846982
brown	Olr1547	0.874887	1.96e-05	-0.817262	0.000199011
thistle2	Mier2	-0.874868	1.97e-05	0.536522	0.0392133
darkorange2	Olr614	0.874856	1.97e-05	-0.552849	0.0325605
yellowgreen	SMC1A_RAT	0.874822	1.97e-05	-0.44559	0.0959921
maroon	Taar5	-0.874807	1.97e-05	0.559928	0.0299557
darkolivegreen	LOC100359512	0.874755	1.98e-05	-0.583333	0.0224509
green	Paxip1	-0.87464	1.99e-05	0.379927	0.162463
turquoise	Acap1	-0.874521	2e-05	0.542072	0.0368479
green	D4A5V6_RAT	-0.874474	2e-05	0.590856	0.0203735
brown	Olr1350	-0.874529	2e-05	0.532254	0.0411085
thistle2	Pld5	-0.87455	2e-05	0.4593	0.0850132
maroon	RGD1309085	0.874407	2.01e-05	-0.389841	0.150879
salmon	Kcnd1	-0.874349	2.02e-05	0.657499	0.00772551
brown	Ergic3	0.874229	2.03e-05	-0.36331	0.183171
plum2	Olr604	0.873997	2.05e-05	-0.820201	0.000180466
darkorange2	Trmt2a	0.874015	2.05e-05	-0.380953	0.161238
pink	Msmb	-0.873899	2.06e-05	0.559637	0.0300598
thistle	LOC100362458	0.873859	2.07e-05	-0.630895	0.0116719
yellowgreen	Klhl4	0.873717	2.08e-05	-0.463433	0.0818855
brown	D3ZCJ2_RAT	-0.873423	2.11e-05	0.492496	0.062172
brown	Erc2	-0.873462	2.11e-05	0.509925	0.0521496
turquoise	Lrrc8b	-0.873448	2.11e-05	0.57682	0.0243764
maroon	Q32PY8_RAT	-0.873376	2.11e-05	0.624246	0.0128676
brown	Stub1	0.873381	2.11e-05	-0.582981	0.0225519
turquoise	Zfp235	-0.873464	2.11e-05	0.405409	0.133827
grey60	E9PTX5_RAT	-0.873295	2.12e-05	0.588498	0.0210079
blue	Fbxo3	-0.873338	2.12e-05	0.573341	0.0254551
brown	LOC100361272	-0.873278	2.12e-05	0.550082	0.0336235
turquoise	Smpdl3a	0.873339	2.12e-05	-0.489099	0.0642775
turquoise	Sntg2	-0.87334	2.12e-05	0.441973	0.0990474
greenyellow	Znf644	-0.873348	2.12e-05	0.670795	0.00619426
turquoise	D3ZEC1_RAT	0.873191	2.13e-05	-0.469489	0.0774531
brown	Ly49i6	0.873249	2.13e-05	-0.469335	0.077564
greenyellow	Mtmr14	0.873188	2.13e-05	-0.636076	0.0108016
coral1	RGD1564836	-0.873274	2.13e-05	0.563625	0.0286595
lightcyan	Nfyc	0.873115	2.14e-05	-0.551633	0.0330245
brown	Olr347	0.87316	2.14e-05	-0.419224	0.119835
thistle2	D4A0C5_RAT	-0.87301	2.15e-05	0.691938	0.0042618
brown4	Cyp2c23	-0.872915	2.16e-05	0.544315	0.0359224
turquoise	F1M721_RAT	-0.872936	2.16e-05	0.486036	0.0662201
brown	Fem1c	0.872875	2.17e-05	-0.548876	0.0340948
black	Tas2r119	0.872882	2.17e-05	-0.652275	0.00840256
brown	Cluap1	0.872527	2.2e-05	-0.556705	0.0311213
darkgrey	D3ZJK6_RAT	-0.872581	2.2e-05	0.401265	0.138231
plum3	Ddx18	-0.872545	2.2e-05	0.61774	0.0141275
pink	LYAM2_RAT	-0.872536	2.2e-05	0.504947	0.0548816
brown	Nckipsd	0.872536	2.2e-05	-0.506263	0.0541492
orange	Fut8	0.872427	2.21e-05	-0.559952	0.0299471
darkolivegreen	Lair1	0.872354	2.22e-05	-0.649588	0.00876846
brown	Olr707	0.872402	2.22e-05	-0.417172	0.121847
brown	Scg2	0.872349	2.22e-05	-0.812392	0.000233181
firebrick4	Exoc6	-0.872248	2.23e-05	0.443929	0.0973866
antiquewhite4	Cdc5l	0.872144	2.24e-05	-0.684915	0.0048412
darkturquoise	Olr227	0.872225	2.24e-05	-0.573827	0.0253023
green	Aatk	-0.872117	2.25e-05	0.613955	0.0149031
bisque4	Cpne6	-0.871987	2.26e-05	0.471274	0.0761802
brown	Vcan	-0.871962	2.26e-05	0.640996	0.0100228
lightcyan	Olr1230	0.871795	2.28e-05	-0.474257	0.074086
brown	Pibf1	0.87179	2.28e-05	-0.672502	0.00601647
brown	Adamdec1	0.871764	2.29e-05	-0.649699	0.0087531
turquoise	Apoc1	0.871737	2.29e-05	-0.375366	0.167985
thistle2	Tcl1a	-0.871776	2.29e-05	0.601864	0.0176026
plum3	Ddx25	0.871656	2.3e-05	-0.684066	0.00491524
yellow	LOC688452	-0.871616	2.3e-05	0.567376	0.0273884
greenyellow	Ubr5	-0.871653	2.3e-05	0.507286	0.0535851
magenta	Ddx1	0.87151	2.31e-05	-0.725183	0.0022185
midnightblue	Olr651	0.871547	2.31e-05	-0.741871	0.00154347
salmon	LOC100360291	-0.871223	2.35e-05	0.638152	0.0104675
brown	Cttnbp2nl	0.871066	2.36e-05	-0.445521	0.09605
blue	Ccdc93	-0.870846	2.39e-05	0.602994	0.0173355
turquoise	Mrpl41	-0.870812	2.39e-05	0.574821	0.0249917
turquoise	HDAC7_RAT	-0.870772	2.4e-05	0.574991	0.0249389
lightyellow	Pdcd4	-0.870762	2.4e-05	0.456818	0.0869308
brown	Rpl10a	0.870723	2.4e-05	-0.664695	0.00686382
plum	Rtcd1	0.870739	2.4e-05	-0.439471	0.1012
brown	Vom1r11	0.870794	2.4e-05	-0.675885	0.00567594
saddlebrown	F1LZJ4_RAT	-0.870487	2.43e-05	0.641281	0.00997907
brown	PARL_RAT	0.870471	2.43e-05	-0.729504	0.00202456
turquoise	Ccnc	0.870411	2.44e-05	-0.47442	0.0739727
purple	Stambp	0.870412	2.44e-05	-0.745099	0.00143448
brown	Tnnc1	-0.870403	2.44e-05	0.659726	0.00745024
orangered3	Senp2	0.870313	2.45e-05	-0.665196	0.00680674
yellow	Olr1393	-0.870142	2.47e-05	0.443927	0.0973886
skyblue1	Olr726	0.870157	2.47e-05	-0.619014	0.0138734
turquoise	Fam102b	-0.870075	2.48e-05	0.438005	0.102476
brown2	Olr727	0.870106	2.48e-05	-0.624067	0.0129011
red	Clcc1	0.869957	2.49e-05	-0.539098	0.0381018
thistle3	Hnrnpu	0.869859	2.5e-05	-0.590126	0.0205682
coral1	E9PT17_RAT	-0.869815	2.51e-05	0.478592	0.0711171
brown	Znf646	-0.869738	2.52e-05	0.557209	0.0309369
brown	Rab3a	0.869633	2.53e-05	-0.641601	0.00993021
yellow	Tmem30a	0.869623	2.53e-05	-0.562758	0.0289596
turquoise	Zfp192	-0.869552	2.54e-05	0.524733	0.0446122
greenyellow	Klf14	0.869504	2.55e-05	-0.625021	0.0127237
yellow	Gar1	0.869378	2.56e-05	-0.467931	0.0785766
lightcyan1	Hrc	-0.869358	2.56e-05	0.669558	0.00632564
brown	Itgad	0.869399	2.56e-05	-0.481059	0.0694661
brown	Arpp19	-0.869308	2.57e-05	0.502132	0.0564718
midnightblue	Med8	-0.869311	2.57e-05	0.636355	0.0107563
greenyellow	LOC680315	-0.869231	2.58e-05	0.576578	0.0244503
yellow	Trap1	0.869239	2.58e-05	-0.493903	0.0613144
navajowhite2	Zmynd8	-0.869214	2.58e-05	0.654896	0.00805729
turquoise	Ass1	-0.869168	2.59e-05	0.616342	0.0144102
brown	Chchd10	-0.869134	2.59e-05	0.446392	0.0953238
brown	Sphk1	0.869179	2.59e-05	-0.610069	0.0157331
turquoise	Tnks2	0.869149	2.59e-05	-0.565098	0.0281551
brown	Mrps7	0.868926	2.62e-05	-0.485045	0.0668575
brown	F1LYC6_RAT	-0.868787	2.63e-05	0.402008	0.137434
brown	LOC100360821	-0.868712	2.64e-05	0.578076	0.0239956
turquoise	Ttc15	-0.86872	2.64e-05	0.593981	0.0195551
yellow	D4A3T1_RAT	-0.868551	2.66e-05	0.608478	0.016083
thistle3	Trpm7	0.868463	2.67e-05	-0.359332	0.188372
turquoise	RGD1562550	-0.868417	2.68e-05	0.626451	0.012461
turquoise	rno-mir-495	-0.868391	2.68e-05	0.543081	0.0364293
coral2	Spink6	0.86841	2.68e-05	-0.648498	0.00892039
brown	Ifngr2	-0.868368	2.69e-05	0.490981	0.0631046
tan	Fmc1	0.868295	2.7e-05	-0.573198	0.0255
white	Fetub	-0.868182	2.71e-05	0.496338	0.0598513
turquoise	D4AAI3_RAT	-0.868119	2.72e-05	0.419174	0.119884
turquoise	F1M5S6_RAT	-0.868135	2.72e-05	0.550904	0.0333051
brown	Rdbp	-0.868086	2.72e-05	0.622113	0.0132706
tan	Trib1	0.868115	2.72e-05	-0.51036	0.0519155
brown	Pi15	0.868066	2.73e-05	-0.566234	0.0277708
darkmagenta	SNORA5	-0.868044	2.73e-05	0.587619	0.0212483
brown2	D4A512_RAT	0.86783	2.76e-05	-0.605958	0.0166496
pink	SNORA22	0.867814	2.76e-05	-0.494549	0.0609237
brown	Ltf	0.867686	2.77e-05	-0.670587	0.00621624
maroon	rno-mir-146a	-0.867595	2.79e-05	0.532582	0.0409604
midnightblue	Olr1071	0.867479	2.8e-05	-0.71876	0.00253406
turquoise	Olr1375	0.867482	2.8e-05	-0.65602	0.00791267
turquoise	Obsl1	-0.867396	2.81e-05	0.597912	0.0185616
orangered4	Olr1413	-0.867157	2.84e-05	0.6209	0.0135042
salmon	Rab23	0.867204	2.84e-05	-0.60479	0.0169174
turquoise	RGD1562607	0.867185	2.84e-05	-0.433049	0.106874
magenta	Tmem121	0.867145	2.84e-05	-0.558978	0.0302959
cyan	Olr1192	0.867045	2.86e-05	-0.492631	0.0620891
tan	Klhl9	0.866942	2.87e-05	-0.419924	0.119154
turquoise	LOC100366183	-0.866987	2.87e-05	0.534916	0.0399188
turquoise	Pigt	0.866936	2.87e-05	-0.400927	0.138595
brown	Avpr1b	-0.866881	2.88e-05	0.585709	0.0217779
white	Zscan20	-0.866899	2.88e-05	0.502569	0.0562228
white	Olr325	-0.86679	2.89e-05	0.523749	0.0450863
darkgrey	Prss2	0.866777	2.89e-05	-0.638531	0.0104073
brown	RGD1304624	-0.866797	2.89e-05	0.488906	0.0643986
plum2	Fbxo4	0.866733	2.9e-05	-0.677329	0.00553529
midnightblue	Zbtb7b	-0.866693	2.9e-05	0.526653	0.0436971
blue	Cnot10	0.866661	2.91e-05	-0.641608	0.0099292
black	Osbpl10	-0.866655	2.91e-05	0.433748	0.106247
brown	Bop1	-0.866575	2.92e-05	0.498306	0.0586872
brown	LOC688400	0.86656	2.92e-05	-0.627666	0.0122413
brown	Tssk6	0.866605	2.92e-05	-0.546085	0.0352048
midnightblue	F1M1J1_RAT	-0.866474	2.93e-05	0.442012	0.099014
greenyellow	Olr185	0.866321	2.95e-05	-0.716146	0.00267233
midnightblue	Sema4d	-0.866299	2.96e-05	0.575555	0.0247645
brown	Tnfrsf25	-0.866319	2.96e-05	0.762562	0.000947024
yellowgreen	Lsm3	0.86615	2.98e-05	-0.717479	0.0026011
brown	D3ZD79_RAT	0.866082	2.99e-05	-0.468006	0.0785226
navajowhite2	Tlr2	0.866064	2.99e-05	-0.602567	0.017436
orange	Snx1	0.866009	3e-05	-0.481207	0.0693681
greenyellow	LOC367289	0.865949	3.01e-05	-0.475114	0.0734918
midnightblue	Tmem86b	-0.865886	3.01e-05	0.467478	0.0789056
indianred4	LOC685634	-0.865853	3.02e-05	0.60322	0.0172825
turquoise	Ndufb2	0.86586	3.02e-05	-0.388319	0.152619
black	Q6TUE0_RAT	-0.86586	3.02e-05	0.507006	0.053739
blue	LOC298139	0.865781	3.03e-05	-0.508543	0.0528976
brown	SNORD63	0.865772	3.03e-05	-0.486292	0.0660557
brown	Ppp6c	0.865704	3.04e-05	-0.566917	0.0275415
blue	Ostc	0.865572	3.06e-05	-0.63573	0.0108581
darkgreen	Gpr31	0.865479	3.07e-05	-0.43298	0.106937
blue	Negr1	-0.865458	3.07e-05	0.474269	0.0740776
honeydew1	Sdc4	0.865463	3.07e-05	-0.556938	0.031036
midnightblue	Srcrb4d	-0.865415	3.08e-05	0.563083	0.0288469
yellow	Syt16	-0.865448	3.08e-05	0.513875	0.0500536
yellow	F1M8W9_RAT	-0.865343	3.09e-05	0.536939	0.039032
saddlebrown	Tmem231	0.865364	3.09e-05	-0.443338	0.0978858
darkgrey	Gnao1	0.865269	3.1e-05	-0.534057	0.0402996
bisque4	Vom1r61	0.865297	3.1e-05	-0.644668	0.00947072
thistle	Lst1	-0.865187	3.11e-05	0.594149	0.0195117
blue	D4A709_RAT	0.865153	3.12e-05	-0.781546	0.000579033
brown	Cdx2	0.865032	3.14e-05	-0.515489	0.0492152
green	RGD1564306	-0.864997	3.14e-05	0.444614	0.0968095
salmon	rno-mir-152	-0.865016	3.14e-05	0.611876	0.0153427
midnightblue	rno-mir-329	-0.864904	3.15e-05	0.543048	0.036443
darkgrey	Eef1e1	0.864767	3.17e-05	-0.528769	0.0427054
brown	Acsm3	-0.864711	3.18e-05	0.445964	0.0956799
darkolivegreen	rno-mir-192	-0.864714	3.18e-05	0.594958	0.0193044
turquoise	Olr422	0.864656	3.19e-05	-0.344226	0.208987
antiquewhite4	Plscr3	0.86464	3.19e-05	-0.770425	0.000776694
turquoise	F1M7C6_RAT	-0.864615	3.2e-05	0.508108	0.0531347
brown	Olr421	0.864606	3.2e-05	-0.704715	0.00334966
green	RGD1311870	-0.864441	3.22e-05	0.510604	0.0517847
cyan	D3ZC56_RAT	-0.864301	3.24e-05	0.338289	0.217467
lightyellow	Gpatc2	0.864306	3.24e-05	-0.698657	0.00376037
green	Pdia2	-0.864311	3.24e-05	0.467127	0.0791614
darkred	Wdr4	-0.864289	3.24e-05	0.527338	0.0433743
brown	F1M3G2_RAT	-0.864091	3.27e-05	0.632715	0.0113602
turquoise	Smc3	0.863979	3.29e-05	-0.340512	0.214267
brown	Olr592	0.863893	3.3e-05	-0.658633	0.00758436
turquoise	SNORA76	-0.863759	3.32e-05	0.463812	0.0816034
black	Opcml	-0.863684	3.33e-05	0.606905	0.0164349
ivory	Irx4	0.863606	3.34e-05	-0.564553	0.0283412
blue	LOC100364294	-0.863643	3.34e-05	0.586256	0.0216252
salmon	Rnf31	-0.863641	3.34e-05	0.71125	0.00294757
brown	F1LY30_RAT	-0.863453	3.37e-05	0.543637	0.0362004
cyan	Cutc	0.863344	3.38e-05	-0.472953	0.0749962
yellow	F1M9R3_RAT	-0.863384	3.38e-05	0.428163	0.111338
green	Hesx1	0.863375	3.38e-05	-0.494731	0.0608139
red	Plekhm3	-0.863298	3.39e-05	0.369148	0.17571
purple	Ankfn1	0.863236	3.4e-05	-0.677642	0.00550523
darkorange2	Actc1	0.863141	3.42e-05	-0.517781	0.0480426
brown	LOC690326	0.863078	3.43e-05	-0.534906	0.0399231
turquoise	Olr1457	-0.863049	3.43e-05	0.462637	0.0824814
saddlebrown	Bcas3	-0.863007	3.44e-05	0.724437	0.00225342
yellow	Mgat5b	-0.862937	3.45e-05	0.533453	0.0405693
magenta	Tbc1d15	0.862906	3.45e-05	-0.406188	0.133009
turquoise	LOC474147	-0.862868	3.46e-05	0.458205	0.0858555
yellow	Cps1	0.862762	3.47e-05	-0.454563	0.0887002
black	Slc22a6	-0.862744	3.48e-05	0.631875	0.0115034
brown	Synpo2l	-0.862707	3.48e-05	0.696353	0.00392675
orange	F1M5Z3_RAT	0.862678	3.49e-05	-0.594078	0.01953
brown	Sema6c	-0.862646	3.49e-05	0.648671	0.00889614
blue	D4A3V4_RAT	0.862618	3.5e-05	-0.656025	0.00791203
brown	D4A7D4_RAT	-0.862591	3.5e-05	0.487263	0.0654367
turquoise	D3Z8N9_RAT	0.86254	3.51e-05	-0.71425	0.00277638
brown	Prkag3	-0.862518	3.51e-05	0.640269	0.0101351
royalblue	D3ZRZ0_RAT	-0.862331	3.54e-05	0.485168	0.0667777
lavenderblush3	G3bp2	0.862361	3.54e-05	-0.642025	0.00986569
turquoise	RGD1563666	0.862325	3.54e-05	-0.433434	0.106529
yellowgreen	Olr121	0.862284	3.55e-05	-0.535727	0.0395612
bisque4	Olr1542	0.862289	3.55e-05	-0.57212	0.0258422
darkturquoise	F1LPQ2_RAT	0.862215	3.56e-05	-0.611303	0.0154658
brown	Lztfl1	0.862039	3.59e-05	-0.691057	0.00433127
orange	RGD1561537	0.862028	3.59e-05	-0.712562	0.00287169
lightgreen	Fam76b	-0.86195	3.6e-05	0.495869	0.0601313
turquoise	Rpusd3	-0.861941	3.6e-05	0.391193	0.149342
orangered3	F1LT61_RAT	-0.861861	3.62e-05	0.597609	0.0186369
orange	Fam188a	0.86183	3.62e-05	-0.502357	0.0563436
paleturquoise	Olr1394	0.861781	3.63e-05	-0.453662	0.0894135
purple	Csn1s2b	0.861744	3.64e-05	-0.536961	0.0390222
brown	Nfkb2	0.86171	3.64e-05	-0.453331	0.0896771
brown	Itch	-0.861647	3.65e-05	0.626164	0.0125134
green	Spaca3	-0.861656	3.65e-05	0.543948	0.0360728
thistle	Kctd3	0.86159	3.66e-05	-0.35595	0.192869
blue	Klrk1	0.861621	3.66e-05	-0.421879	0.117266
magenta	LOC100359714	0.861588	3.66e-05	-0.623111	0.0130809
brown	Hnrpll	0.861517	3.67e-05	-0.49262	0.062096
mediumpurple3	Ldhb	0.86146	3.68e-05	-0.719967	0.00247217
plum2	D4ABX9_RAT	0.861383	3.69e-05	-0.579863	0.0234616
salmon	Azi2	-0.861304	3.71e-05	0.523802	0.0450607
red	Olr1435	0.861286	3.71e-05	-0.443659	0.0976145
orange	D3ZGG8_RAT	0.861213	3.72e-05	-0.578922	0.0237416
orangered4	Map2k7	0.861251	3.72e-05	-0.672415	0.00602537
yellow	Olr1724	0.861106	3.74e-05	-0.552478	0.0327016
brown	Poteg	-0.861091	3.74e-05	0.523181	0.0453616
plum1	RGD1560691	-0.861103	3.74e-05	0.48033	0.0699512
blue	D3Z8W5_RAT	0.861017	3.75e-05	-0.57742	0.0241939
darkorange	Gpm6b	-0.860962	3.76e-05	0.626808	0.0123961
pink	CLIP4_RAT	-0.860948	3.77e-05	0.492645	0.0620805
brown	Pcyt2	-0.860842	3.78e-05	0.733889	0.00184187
red	F1M322_RAT	-0.860782	3.79e-05	0.455209	0.0881904
turquoise	D3ZVA5_RAT	0.860755	3.8e-05	-0.581844	0.0228803
turquoise	Pde9a	-0.860768	3.8e-05	0.550508	0.0334582
salmon	Vom2r9	0.860689	3.81e-05	-0.584483	0.0221232
floralwhite	Fgf16	0.860623	3.82e-05	-0.627244	0.0123173
brown	D4A608_RAT	-0.860542	3.83e-05	0.516061	0.0489209
skyblue1	F12	-0.860578	3.83e-05	0.712332	0.0028849
brown	Apool	0.860535	3.84e-05	-0.629461	0.0119222
lightgreen	F1MA35_RAT	-0.860282	3.88e-05	0.603266	0.0172716
sienna3	Sept3	-0.860246	3.88e-05	0.602	0.0175703
brown	Olr67	0.860204	3.89e-05	-0.571838	0.0259321
honeydew1	Clec11a	-0.860182	3.9e-05	0.634366	0.0110831
salmon	Wdr35	0.86009	3.91e-05	-0.637953	0.0104991
midnightblue	Znf509	0.860071	3.91e-05	-0.487897	0.065035
white	Epb41l4b	-0.86005	3.92e-05	0.468057	0.0784852
green	Pde7a	-0.860032	3.92e-05	0.633289	0.0112633
brown	F1M0A0_RAT	0.859914	3.94e-05	-0.500608	0.057347
turquoise	Lrp12	0.859821	3.96e-05	-0.558326	0.0305308
brown	Olr674	0.859806	3.96e-05	-0.473544	0.0745825
blue	Olr816	0.859801	3.96e-05	-0.645502	0.00934869
royalblue	Calm1	0.859768	3.97e-05	-0.62462	0.0127979
maroon	Gpr135	-0.859751	3.97e-05	0.505139	0.0547744
blue	Cyp2c79	0.859627	3.99e-05	-0.702339	0.00350627
yellow	D3Z7Z0_RAT	-0.859582	4e-05	0.487226	0.0654603
yellow	Camk4	-0.859524	4.01e-05	0.539161	0.0380748
plum3	Diras1	-0.859505	4.01e-05	0.48244	0.0685538
brown	Snrpd1	0.859468	4.02e-05	-0.560856	0.0296264
thistle2	Zfp61	-0.859466	4.02e-05	0.539265	0.0380306
brown	Oaz1	0.859404	4.03e-05	-0.604329	0.0170238
sienna3	Olr1590	0.859421	4.03e-05	-0.429752	0.109873
turquoise	LOC683179	-0.859312	4.05e-05	0.420441	0.118653
turquoise	Kif15	0.859229	4.06e-05	-0.580821	0.0231791
thistle1	Mpst	-0.859265	4.06e-05	0.561807	0.0292915
blue	Grm5	0.859168	4.07e-05	-0.538021	0.0385638
skyblue	Mink1	-0.859166	4.07e-05	0.683326	0.00498055
lightgreen	Aasdhppt	0.859114	4.08e-05	-0.506148	0.0542132
floralwhite	Gpr165	0.859112	4.08e-05	-0.428985	0.110578
pink	Avp	-0.85908	4.09e-05	0.631008	0.0116524
turquoise	D4A4G4_RAT	-0.859018	4.1e-05	0.480118	0.0700927
brown	Oxct1	-0.858996	4.1e-05	0.545094	0.0356053
brown	Scfd1	0.859027	4.1e-05	-0.606943	0.0164263
lightyellow	Cldn20	-0.85895	4.11e-05	0.400956	0.138563
midnightblue	E9PTK9_RAT	0.858821	4.13e-05	-0.56877	0.026927
pink	F1M504_RAT	0.858831	4.13e-05	-0.539507	0.0379274
turquoise	Klrb1a	-0.858874	4.13e-05	0.445966	0.0956784
coral2	Tnfrsf17	-0.858777	4.14e-05	0.659091	0.00752786
tan	Aspm	0.858751	4.15e-05	-0.456864	0.0868954
turquoise	Loxl3	0.858696	4.16e-05	-0.57827	0.0239373
darkorange	Alad	0.858653	4.17e-05	-0.414409	0.124592
brown	Rnaseh2b	0.858613	4.17e-05	-0.532552	0.0409737
brown	Htra4	-0.858556	4.18e-05	0.532182	0.041141
blue	1433Z_RAT	0.858475	4.2e-05	-0.583866	0.0222986
brown	Anxa8	0.858388	4.21e-05	-0.361878	0.185033
red	Fam113b	-0.858395	4.21e-05	0.430314	0.109358
brown	Shh	0.858382	4.21e-05	-0.693947	0.00410659
turquoise	Znf580	-0.858425	4.21e-05	0.545354	0.0354997
brown	Krtap3-1	-0.85834	4.22e-05	0.402161	0.137271
pink	Lrfn2	-0.858377	4.22e-05	0.387664	0.153373
darkslateblue	LOC100359753	-0.858267	4.24e-05	0.605391	0.0167791
maroon	Wdr77	0.85824	4.24e-05	-0.409382	0.129695
floralwhite	Cited1	0.858214	4.25e-05	-0.553583	0.0322826
pink	Fam174a	0.858182	4.25e-05	-0.516549	0.0486705
steelblue	Lcn4	0.858203	4.25e-05	-0.535191	0.0397974
cyan	Lipt1	-0.858142	4.26e-05	0.457241	0.0866016
lavenderblush3	D4A7Z8_RAT	-0.858084	4.27e-05	0.66454	0.00688149
blue	Hat1	0.858071	4.27e-05	-0.622916	0.0131177
yellow	Rspo2	0.858055	4.27e-05	-0.51278	0.0506279
turquoise	Nr4a1	-0.858051	4.28e-05	0.598385	0.0184448
steelblue	Prss47	-0.85802	4.28e-05	0.63106	0.0116435
yellow	RGD1308694	-0.858041	4.28e-05	0.501163	0.0570274
brown	Cnr1	-0.857928	4.3e-05	0.548419	0.0342747
brown	F1M8Q9_RAT	-0.857936	4.3e-05	0.405341	0.133898
darkolivegreen	Igf2r	0.857905	4.3e-05	-0.500516	0.0574004
blue	Zfp143	0.857848	4.31e-05	-0.634962	0.0109843
yellow	LOC100363065	-0.857776	4.33e-05	0.460496	0.0840995
lightsteelblue	Sel1l	0.857633	4.35e-05	-0.596708	0.0188616
plum2	Ticam2	0.857656	4.35e-05	-0.708467	0.00311382
magenta	Riok2	0.857576	4.36e-05	-0.479985	0.0701812
saddlebrown	Lrrn2	-0.857493	4.38e-05	0.593913	0.0195727
lightyellow	Olr1684	-0.857478	4.38e-05	0.457568	0.0863479
darkred	Cep55	-0.857308	4.41e-05	0.609942	0.0157608
brown	Tpsg1	0.857306	4.41e-05	-0.562098	0.0291898
blue	Dnajb2	0.857277	4.42e-05	-0.504804	0.0549613
brown	Tm6sf2	-0.857287	4.42e-05	0.624864	0.0127527
thistle	Mier1	0.857212	4.43e-05	-0.549599	0.0338117
lightyellow	RGD1564535	-0.857247	4.43e-05	0.559006	0.0302857
brown	Ccnl1	0.857168	4.44e-05	-0.49509	0.0605981
yellowgreen	Hunk	0.857181	4.44e-05	-0.509281	0.0524971
brown	Lsm11	0.8572	4.44e-05	-0.608674	0.0160396
brown	Rapgef1	-0.857159	4.44e-05	0.494731	0.0608141
blue	Tgfb1i1	0.857	4.47e-05	-0.645997	0.00927687
green	Tnni2	-0.857015	4.47e-05	0.473642	0.074514
salmon	D4AB33_RAT	0.856975	4.48e-05	-0.34464	0.208405
brown	Gngt2	-0.856946	4.48e-05	0.519161	0.0473466
turquoise	Hsdl2	0.85697	4.48e-05	-0.438197	0.102309
turquoise	Olr234	0.856787	4.51e-05	-0.542298	0.0367536
brown	RGD1308695	0.856776	4.52e-05	-0.684646	0.00486455
grey60	Car5a	-0.856731	4.53e-05	0.65901	0.00753787
blue	D4ACY5_RAT	-0.856696	4.53e-05	0.605048	0.0168579
skyblue	Baiap2	-0.856596	4.55e-05	0.562851	0.0289274
darkgreen	Slc28a1	0.856524	4.57e-05	-0.677047	0.00556257
darkolivegreen4	Aspa	0.856431	4.58e-05	-0.630826	0.0116839
yellow	D3ZLM1_RAT	-0.856431	4.58e-05	0.372451	0.171577
ivory	Sept1	-0.856393	4.59e-05	0.577802	0.0240782
thistle1	Olr262	0.856357	4.6e-05	-0.5145	0.0497278
brown	Znf250	-0.856359	4.6e-05	0.563669	0.0286444
midnightblue	Olr208	0.856206	4.63e-05	-0.435763	0.10445
turquoise	Pigg	0.856217	4.63e-05	-0.421699	0.117439
salmon	Olr1118	0.856074	4.65e-05	-0.670007	0.00627774
brown	Flrt1	-0.855938	4.68e-05	0.427798	0.111677
sienna3	Olr252	0.855964	4.68e-05	-0.479479	0.0705201
thistle2	Pcdhga10	0.855928	4.68e-05	-0.661528	0.0072332
purple	Rpgr	0.855932	4.68e-05	-0.562466	0.0290612
turquoise	SNORD44	0.855928	4.68e-05	-0.613296	0.0150412
brown	RGD1561065	0.855893	4.69e-05	-0.482496	0.0685173
salmon	Ufm1	0.855804	4.71e-05	-0.637936	0.0105019
blue	Fam36a	0.855726	4.72e-05	-0.695968	0.00395513
brown	Ndufa9	0.855761	4.72e-05	-0.512639	0.0507027
salmon	Gpr151	-0.855681	4.73e-05	0.738756	0.00165491
darkmagenta	Olr575	0.855668	4.74e-05	-0.514058	0.049958
turquoise	Tmem185a	0.855588	4.75e-05	-0.378858	0.163746
turquoise	D3ZNK1_RAT	0.855551	4.76e-05	-0.411332	0.127698
darkmagenta	Tmtc3	0.855561	4.76e-05	-0.53317	0.0406961
pink	D3Z8W6_RAT	-0.855473	4.77e-05	0.536587	0.039185
green	Dclre1b	0.855433	4.78e-05	-0.465974	0.0800045
brown	Snrk	0.85533	4.8e-05	-0.444388	0.0969999
lightyellow	Ifit2	-0.855315	4.81e-05	0.541571	0.0370566
brown	Atxn7l1	-0.855252	4.82e-05	0.443889	0.0974201
blue	Pcdhb7	0.855227	4.82e-05	-0.66229	0.00714291
magenta	Slc12a6	0.855216	4.83e-05	-0.455665	0.087832
orange	Ugp2	0.855128	4.85e-05	-0.553233	0.0324147
blue	Vma21	0.855128	4.85e-05	-0.493654	0.0614657
tan	Trpv3	-0.855023	4.87e-05	0.500307	0.0575211
ivory	Gjb6	0.854898	4.89e-05	-0.559837	0.0299884
coral1	Slc25a1	0.854906	4.89e-05	-0.43869	0.101878
turquoise	B5DF39_RAT	-0.854855	4.9e-05	0.387913	0.153086
steelblue	Olr1744	0.854874	4.9e-05	-0.474733	0.0737559
blue	D4AAD7_RAT	0.854794	4.91e-05	-0.644369	0.00951474
darkturquoise	Vom2r43	0.854818	4.91e-05	-0.522804	0.0455453
darkgreen	Casp7	0.854769	4.92e-05	-0.622406	0.0132146
brown	Olr1055	0.854742	4.92e-05	-0.448094	0.0939159
brown	Syap1	0.854675	4.94e-05	-0.47889	0.0709158
salmon	RGD1564575	-0.85457	4.96e-05	0.532667	0.0409221
coral2	SPRT_RAT	-0.854433	4.99e-05	0.55343	0.0323405
blue	Actr6	0.854369	5e-05	-0.54899	0.0340502
antiquewhite4	Cntnap5	0.854361	5e-05	-0.764059	0.000912443
grey60	D3ZM11_RAT	-0.854322	5.01e-05	0.471121	0.0762884
cyan	Cct4	0.854276	5.02e-05	-0.771778	0.000750073
turquoise	Tfpi	-0.854309	5.02e-05	0.45024	0.0921622
turquoise	Hist1h4b	0.854228	5.03e-05	-0.496821	0.059564
yellow	Hoxc9	0.854163	5.05e-05	-0.648883	0.00886651
purple	Prdx4	-0.854126	5.05e-05	0.48176	0.0690019
turquoise	D3ZYD6_RAT	-0.853939	5.09e-05	0.506581	0.0539735
honeydew1	Erlin1	0.853954	5.09e-05	-0.414995	0.124006
darkgreen	Lcn10	-0.853943	5.09e-05	0.558775	0.0303688
blue	RGD1308138	0.853977	5.09e-05	-0.711719	0.00292026
lightyellow	Dmap1	-0.853932	5.1e-05	0.592737	0.0198776
pink	Olr1280	0.853905	5.1e-05	-0.383219	0.158553
orangered4	Olr272	0.853755	5.13e-05	-0.528136	0.0430005
yellow	Vom1r4	0.853785	5.13e-05	-0.568099	0.0271484
blue	Ido1	-0.853727	5.14e-05	0.529769	0.0422424
darkorange2	Ift88	0.853632	5.16e-05	-0.566175	0.0277905
turquoise	Setbp1	-0.853583	5.17e-05	0.507996	0.0531957
lightcyan	Spink2	-0.853579	5.17e-05	0.616884	0.0143001
midnightblue	RGD1310257	-0.853552	5.18e-05	0.473969	0.0742863
turquoise	SCARNA14	0.8535	5.19e-05	-0.547624	0.0345894
blue	Atp1b3	0.853428	5.2e-05	-0.621112	0.0134631
red	Mdh1	0.853456	5.2e-05	-0.563071	0.0288511
black	Mks1	-0.853441	5.2e-05	0.543625	0.0362053
magenta	RGD1308517	0.853465	5.2e-05	-0.445908	0.0957269
lightgreen	F1M4C2_RAT	-0.853387	5.21e-05	0.462454	0.0826187
brown	Rpp30	0.853394	5.21e-05	-0.570584	0.0263351
brown	Lsm12	0.853292	5.23e-05	-0.442227	0.09883
darkolivegreen	Urg4	0.85332	5.23e-05	-0.399434	0.140208
coral2	Homez	-0.853232	5.25e-05	0.340966	0.213618
darkgrey	SCARNA21	-0.853088	5.28e-05	0.57639	0.0245077
antiquewhite4	Tulp1	-0.853097	5.28e-05	0.796227	0.000382718
saddlebrown	D4A122_RAT	0.853006	5.3e-05	-0.618484	0.0139787
brown	RGD1560291	0.85298	5.3e-05	-0.615789	0.0145233
yellow	Rlbp1	-0.852987	5.3e-05	0.51482	0.0495613
blue	Dlgap3	-0.852957	5.31e-05	0.47645	0.0725728
cyan	Vom2r44	-0.852952	5.31e-05	0.5953	0.0192174
black	Olr518	0.852816	5.34e-05	-0.465433	0.0804026
darkred	Rbm5	0.852776	5.35e-05	-0.537637	0.0387293
pink	Adam22	-0.852697	5.37e-05	0.452385	0.0904323
turquoise	Tmem106b	0.85267	5.37e-05	-0.670616	0.00621312
brown	LOC100362140	0.852647	5.38e-05	-0.668016	0.00649251
pink	RGD1561684	-0.852611	5.38e-05	0.461766	0.0831368
brown	Frmd5	-0.852566	5.39e-05	0.589256	0.0208023
lightgreen	E9PTU6_RAT	-0.852535	5.4e-05	0.462652	0.0824702
darkorange	Nanos3	-0.852477	5.41e-05	0.589326	0.0207835
turquoise	Olr590	0.85247	5.42e-05	-0.555211	0.0316733
brown	Odf3b	-0.852403	5.43e-05	0.503911	0.0554632
yellow	Akap12	0.852344	5.44e-05	-0.326603	0.234786
magenta	Il17ra	0.852377	5.44e-05	-0.52591	0.0440494
orange	Tmub2	0.852384	5.44e-05	-0.458275	0.0858012
orange	LOC689656	0.852171	5.48e-05	-0.475604	0.0731539
paleturquoise	Fbxo25	-0.852117	5.5e-05	0.495794	0.0601763
blue	MGC116121	-0.852082	5.5e-05	0.506965	0.0537613
black	Slamf9	-0.852095	5.5e-05	0.683853	0.00493394
paleturquoise	Olr752	0.851975	5.53e-05	-0.41811	0.120924
brown	Zfp1	-0.851957	5.53e-05	0.516397	0.0487482
pink	Pmaip1	0.851936	5.54e-05	-0.588929	0.020891
turquoise	D3ZVE2_RAT	-0.85186	5.55e-05	0.435578	0.104614
coral1	Trim47l	-0.851887	5.55e-05	0.475929	0.0729305
darkgrey	G4	0.851817	5.56e-05	-0.563354	0.0287532
steelblue	Trdn	0.851778	5.57e-05	-0.547846	0.0345014
green	G6pc3	-0.851688	5.59e-05	0.517439	0.0482161
yellow	Rasgef1a	-0.85171	5.59e-05	0.580862	0.0231671
brown	Dpy30	-0.851605	5.61e-05	0.67004	0.00627422
brown	Nlrp3	-0.851514	5.63e-05	0.606443	0.0165393
brown	Dnase1	-0.851501	5.64e-05	0.487207	0.0654722
salmon	Slc36a3	-0.851505	5.64e-05	0.582351	0.0227335
lightyellow	Qrfpr	-0.851456	5.65e-05	0.502462	0.0562836
brown	Aven	-0.851356	5.67e-05	0.539927	0.0377491
magenta	Znf703	0.851384	5.67e-05	-0.668728	0.00641509
salmon	Odf3	-0.851294	5.69e-05	0.488265	0.064802
thistle1	Gmnn	0.851202	5.71e-05	-0.463401	0.0819097
saddlebrown	SNORD111	-0.851189	5.71e-05	0.544078	0.0360193
ivory	Zbtb7a	0.851167	5.72e-05	-0.633414	0.0112422
darkorange2	Tbx20	0.850987	5.76e-05	-0.434404	0.10566
brown2	Mphosph10	0.850949	5.77e-05	-0.540563	0.0374799
brown	Olr1615	0.850958	5.77e-05	-0.458162	0.0858889
grey60	Dcdc5	-0.850886	5.78e-05	0.488616	0.064581
orange	F1LPR3_RAT	0.850873	5.79e-05	-0.440802	0.100051
green	Immp1l	0.850838	5.79e-05	-0.608014	0.0161861
coral1	Olr1440	0.850739	5.82e-05	-0.581179	0.0230742
yellow	F1M2X2_RAT	-0.850694	5.83e-05	0.563034	0.028864
brown	Stil	0.850685	5.83e-05	-0.292827	0.289524
yellow	Astl	-0.850664	5.84e-05	0.492243	0.0623271
black	F1LTV1_RAT	-0.850604	5.85e-05	0.617674	0.0141406
darkorange2	Olr1303	0.850601	5.85e-05	-0.632103	0.0114643
plum2	Olr1222	0.850467	5.88e-05	-0.729273	0.00203458
pink	Pcgf2	-0.850423	5.89e-05	0.509735	0.0522519
blue	Lims1	0.850397	5.9e-05	-0.658041	0.00765781
lightyellow	Uqcrc1	0.850389	5.9e-05	-0.481329	0.0692869
green	Il18bp	-0.850357	5.91e-05	0.585466	0.0218462
green	Olr188	0.850358	5.91e-05	-0.102619	0.715915
turquoise	Dym	-0.850286	5.93e-05	0.499194	0.0581678
yellow	Pou2f2	-0.85026	5.93e-05	0.554647	0.0318835
turquoise	Rraga	0.850188	5.95e-05	-0.695016	0.0040259
brown	Hcfc1	0.850132	5.96e-05	-0.501861	0.0566269
green	Card9	-0.850046	5.98e-05	0.552916	0.0325351
lightcyan1	Ltc4s	-0.849994	6e-05	0.619843	0.0137102
pink	Oprd1	-0.849975	6e-05	0.56209	0.0291926
turquoise	Ttll10	-0.849974	6e-05	0.482957	0.0682146
greenyellow	LOC100365730	0.849904	6.02e-05	-0.440501	0.10031
brown	Olr215	0.84991	6.02e-05	-0.369856	0.174818
orange	Ankrd34a	0.849854	6.03e-05	-0.479703	0.0703699
purple	Hcn1	-0.849864	6.03e-05	0.584793	0.0220355
yellow	Snx16	0.849854	6.03e-05	-0.43777	0.102682
pink	Bmper	-0.849815	6.04e-05	0.41992	0.119158
plum	Casp9	-0.84982	6.04e-05	0.460418	0.0841584
turquoise	Igsf10	0.84981	6.04e-05	-0.702032	0.00352695
yellow	Slco6d1	-0.849829	6.04e-05	0.470887	0.0764548
brown	Sfrs18	0.849797	6.05e-05	-0.326173	0.235438
green	Suv39h2	-0.849793	6.05e-05	0.490914	0.0631458
white	Zfp445	-0.849773	6.05e-05	0.586961	0.0214296
thistle2	Kpna3	0.849694	6.07e-05	-0.60661	0.0165016
brown	Sstr3	-0.849709	6.07e-05	0.538783	0.0382365
black	Mcm2	0.849628	6.09e-05	-0.510212	0.051995
mediumpurple3	Gabarap	0.849556	6.11e-05	-0.532967	0.0407873
darkred	Rab43	-0.849542	6.11e-05	0.687638	0.00460952
brown	Usp40	0.849534	6.11e-05	-0.573141	0.0255182
maroon	Epb41l4a	0.849516	6.12e-05	-0.479906	0.0702341
lightcyan	Fpgt	-0.849493	6.12e-05	0.618284	0.0140186
coral1	Ddx41	0.849452	6.13e-05	-0.309969	0.260872
maroon	Olr1219	0.849461	6.13e-05	-0.400239	0.139337
honeydew1	Tssc1	-0.849385	6.15e-05	0.489775	0.0638545
turquoise	ACRBP_RAT	-0.849297	6.17e-05	0.505451	0.0545999
darkolivegreen4	Olr357	0.84928	6.17e-05	-0.675393	0.00572444
brown	F1M3S2_RAT	-0.849247	6.18e-05	0.48352	0.0678466
pink	Tlr4	-0.849249	6.18e-05	0.500426	0.0574519
turquoise	Defb19	-0.849166	6.2e-05	0.497907	0.0589218
yellow	Defb17	0.849133	6.21e-05	-0.622848	0.0131307
purple	Slc25a32	0.849127	6.21e-05	-0.487887	0.0650412
green	Fscn3	-0.848963	6.25e-05	0.515002	0.0494669
darkorange2	Rpp38	0.848962	6.25e-05	-0.528453	0.0428526
lightcyan1	Tfrc	0.848984	6.25e-05	-0.557999	0.0306494
orange	Usp25	0.84896	6.25e-05	-0.652149	0.0084195
blue	Grhl2	0.848932	6.26e-05	-0.592481	0.0199445
orange	Cops2	0.848862	6.28e-05	-0.591767	0.0201322
tan	Foxo1	0.848831	6.29e-05	-0.435338	0.104828
lightcyan1	Olr401	0.848609	6.34e-05	-0.737081	0.00171745
tan	LOC100271845	-0.84856	6.36e-05	0.309892	0.260997
tan	LOC680241	0.848554	6.36e-05	-0.574813	0.0249942
turquoise	CN16B_RAT	-0.848519	6.37e-05	0.468111	0.0784466
green	LOC682397	0.848398	6.4e-05	-0.558825	0.030351
midnightblue	Saps1	0.848389	6.4e-05	-0.630941	0.0116639
brown	Tfam	0.848366	6.41e-05	-0.6634	0.00701296
royalblue	Fbxo11	-0.848296	6.42e-05	0.594285	0.0194769
brown	Olr1285	0.848306	6.42e-05	-0.709394	0.00305763
plum	RGD1560398	-0.848315	6.42e-05	0.508478	0.0529328
pink	Elane	-0.848219	6.44e-05	0.518887	0.0474841
black	Aspn	0.848096	6.48e-05	-0.547057	0.034815
salmon	CLCN1_RAT	-0.84806	6.49e-05	0.486037	0.0662191
saddlebrown	Wdr8	0.84804	6.49e-05	-0.514276	0.0498445
darkorange2	Hist1h2ah	0.847941	6.52e-05	-0.665481	0.0067745
tan	Pax6	0.847889	6.53e-05	-0.418672	0.120374
lavenderblush3	snoU40	-0.847898	6.53e-05	0.591727	0.0201427
turquoise	Tmeff2	-0.847853	6.54e-05	0.64487	0.00944107
orange	Tmem208	-0.847832	6.55e-05	0.4115	0.127528
white	Dbp	0.847789	6.56e-05	-0.402966	0.136412
saddlebrown	LOC361016	0.847787	6.56e-05	-0.64295	0.00972594
yellow	Olr1387	-0.847747	6.57e-05	0.448836	0.0933067
brown	Prss27	-0.847758	6.57e-05	0.631844	0.0115086
orangered4	Tbpl1	0.847753	6.57e-05	-0.493205	0.0617387
blue	Mis12	-0.847689	6.58e-05	0.56725	0.0274302
turquoise	Rhox11	-0.847695	6.58e-05	0.528795	0.0426934
mediumpurple3	SNORA55	-0.847692	6.58e-05	0.470943	0.0764146
turquoise	Klk5l	-0.847581	6.61e-05	0.515146	0.0493928
brown	Dvl2	-0.84757	6.62e-05	0.666456	0.0066649
turquoise	Fabp1	0.847537	6.62e-05	-0.497829	0.0589678
black	Dhx30	0.847495	6.64e-05	-0.555664	0.0315053
yellow	Mthfr	0.847463	6.64e-05	-0.507308	0.053573
brown	Olr1606	0.847453	6.65e-05	-0.681869	0.0051111
midnightblue	Slc22a25	-0.847421	6.65e-05	0.432527	0.107345
turquoise	Dtx4	-0.84742	6.66e-05	0.43937	0.101287
brown	Hoxa9	0.847388	6.66e-05	-0.612399	0.0152312
brown	Bat3	0.847363	6.67e-05	-0.429796	0.109832
darkorange	Lgals12	-0.847372	6.67e-05	0.44395	0.0973686
turquoise	L3mbtl	-0.84731	6.68e-05	0.453203	0.0897793
indianred4	Rlf	0.84726	6.7e-05	-0.276598	0.318293
purple	Spag16	-0.847269	6.7e-05	0.564441	0.0283793
darkgreen	D4A7I7_RAT	0.847165	6.72e-05	-0.534194	0.0402388
turquoise	Tas2r130	0.847132	6.73e-05	-0.582986	0.0225504
magenta	Ctrl	-0.84706	6.75e-05	0.54951	0.0338464
darkslateblue	D3ZDA8_RAT	-0.847075	6.75e-05	0.555622	0.0315207
skyblue1	Tbkbp1	0.847062	6.75e-05	-0.678183	0.0054535
white	Cdk2ap1	0.84698	6.77e-05	-0.680933	0.0051964
turquoise	Kif3b	-0.846942	6.78e-05	0.450367	0.092059
darkturquoise	F1LXG7_RAT	0.846833	6.81e-05	-0.680003	0.00528219
red	Krt42	-0.846842	6.81e-05	0.545521	0.0354323
lightyellow	Unc79	-0.846827	6.81e-05	0.422577	0.116597
midnightblue	D4A7Q4_RAT	-0.846805	6.82e-05	0.395787	0.144203
red	Klb	-0.846798	6.82e-05	0.495889	0.0601195
brown	Crygn	0.846786	6.83e-05	-0.602364	0.017484
darkred	Lipe	-0.846669	6.86e-05	0.628113	0.0121612
brown	RGD1306862	-0.846647	6.86e-05	0.692823	0.00419284
pink	Hormad2	-0.846626	6.87e-05	0.410856	0.128184
darkgrey	rno-mir-342	-0.846626	6.87e-05	0.543748	0.0361547
yellow	Lemd3	0.846599	6.88e-05	-0.538665	0.0382869
turquoise	F1M636_RAT	-0.846531	6.9e-05	0.524671	0.0446418
lightyellow	Cdh7	0.846461	6.91e-05	-0.395128	0.144932
blue	RGD621098	0.846468	6.91e-05	-0.629729	0.0118751
greenyellow	RGD1310861	0.846448	6.92e-05	-0.53014	0.0420718
white	Slit1	-0.846387	6.94e-05	0.457684	0.0862584
coral1	Ypel5	0.846352	6.94e-05	-0.390225	0.15044
magenta	D4A1W1_RAT	-0.846293	6.96e-05	0.604307	0.0170291
magenta	Rps6ka3	0.846272	6.97e-05	-0.45088	0.0916438
red	D3ZQ24_RAT	0.84623	6.98e-05	-0.537452	0.0388093
darkred	Lilrb4	0.84617	7e-05	-0.535437	0.0396889
brown	Lrriq3	0.846102	7.01e-05	-0.745329	0.00142693
lightcyan1	LOC680370	0.846075	7.02e-05	-0.766966	0.000848257
honeydew1	Gpr19	0.846026	7.04e-05	-0.367262	0.178098
brown4	Grk6	0.845943	7.06e-05	-0.591918	0.0200925
salmon	Nphp4	-0.84588	7.08e-05	0.687307	0.00463723
blue	LOC100361707	-0.845813	7.1e-05	0.641383	0.00996351
brown	Tspan8	0.845716	7.12e-05	-0.588581	0.0209854
orange	RGD1559772	0.845656	7.14e-05	-0.480457	0.0698664
turquoise	Dqx1	-0.845477	7.19e-05	0.602158	0.0175327
turquoise	Olr1201	-0.845474	7.19e-05	0.532077	0.0411885
brown	RGD1561239	0.845487	7.19e-05	-0.784357	0.000536199
red	F1M316_RAT	0.845413	7.21e-05	-0.321998	0.241839
saddlebrown	Ppme1	-0.845418	7.21e-05	0.446808	0.0949782
darkred	Fcer1a	-0.845283	7.25e-05	0.534667	0.040029
darkred	Arfgef2	-0.845189	7.27e-05	0.500719	0.057283
orange	LOC100362005	0.845197	7.27e-05	-0.501638	0.0567548
saddlebrown	Dcx	-0.845116	7.29e-05	0.631155	0.011627
pink	Acsf3	-0.845015	7.32e-05	0.440778	0.100071
purple	rno-mir-376c	0.845012	7.32e-05	-0.541316	0.0371635
blue	Atr	0.844961	7.34e-05	-0.666943	0.0066107
brown	Defb49	0.844953	7.34e-05	-0.578116	0.0239835
orange	Tmprss8	-0.84497	7.34e-05	0.459238	0.0850605
brown	Ube2k	0.844943	7.34e-05	-0.760517	0.000995926
blue	Slco6c1	-0.844908	7.35e-05	0.523235	0.0453356
floralwhite	Nudc	0.844876	7.36e-05	-0.639267	0.0102914
darkslateblue	Bbs5	-0.844865	7.37e-05	0.546936	0.0348636
firebrick4	Olr409	0.844859	7.37e-05	-0.644933	0.00943176
darkolivegreen	Unc5c	0.84485	7.37e-05	-0.244286	0.380248
yellow	Batf	0.844805	7.38e-05	-0.607982	0.0161933
turquoise	CADH6_RAT	-0.844833	7.38e-05	0.57002	0.0265181
paleturquoise	Mettl7b	-0.844832	7.38e-05	0.455838	0.0876966
magenta	Olr200	0.844809	7.38e-05	-0.414024	0.124978
lightcyan1	Fgf3	-0.844744	7.4e-05	0.621072	0.0134709
darkolivegreen	Nupr1	-0.844742	7.4e-05	0.43301	0.10691
pink	Zbtb4	-0.844729	7.41e-05	0.446624	0.0951306
darkmagenta	Psma3	0.844672	7.42e-05	-0.516316	0.0487897
green	Tbata	-0.84463	7.43e-05	0.652554	0.00836522
yellow	Hcst	-0.84456	7.45e-05	0.70364	0.00341985
yellowgreen	Sesn1	0.844565	7.45e-05	-0.655231	0.00801403
blue	Olr1145	0.84453	7.46e-05	-0.702237	0.00351314
green	Foxh1	-0.844459	7.48e-05	0.405483	0.133749
lightcyan	Eml4	-0.844426	7.49e-05	0.516578	0.0486556
turquoise	Mmel1	-0.8444	7.5e-05	0.546084	0.035205
brown	Tle4	0.844352	7.52e-05	-0.578249	0.0239434
brown	Ppp2r3a	0.844236	7.55e-05	-0.431362	0.108401
turquoise	Krtap1-5	-0.844096	7.59e-05	0.458841	0.0853651
blue	Dem1	0.844067	7.6e-05	-0.546171	0.03517
pink	Fam117b	0.844063	7.6e-05	-0.618719	0.0139321
floralwhite	Rnft1	0.844051	7.6e-05	-0.571298	0.0261051
brown	Olr837	-0.84398	7.63e-05	0.309002	0.262441
purple	Tmem175	0.843961	7.63e-05	-0.758041	0.00105788
thistle1	LOC100363897	0.843931	7.64e-05	-0.409131	0.129953
turquoise	RGD1563528	-0.843924	7.64e-05	0.512482	0.0507854
blue	Pgpep1	-0.843827	7.67e-05	0.745806	0.00141145
cyan	Prpf3	0.843807	7.68e-05	-0.310696	0.259696
orange	Arrb1	0.843762	7.69e-05	-0.485071	0.0668403
royalblue	Chordc1	0.843773	7.69e-05	-0.412049	0.12697
green	SNORD66	0.843689	7.71e-05	-0.470729	0.076567
lavenderblush3	Nrbp2	-0.843529	7.76e-05	0.481055	0.0694687
yellow	Clca1	-0.843501	7.77e-05	0.450485	0.0919638
lightcyan1	Ctsll3	-0.84349	7.77e-05	0.563066	0.0288527
magenta	Fbxo43	0.843454	7.78e-05	-0.481668	0.0690626
maroon	Mylpf	-0.843459	7.78e-05	0.421609	0.117526
royalblue	Klhdc3	-0.84338	7.81e-05	0.63734	0.0105972
lightyellow	Enah	-0.843346	7.82e-05	0.301183	0.275333
blue	Wdr31	0.843348	7.82e-05	-0.634891	0.0109961
turquoise	Pole	-0.843289	7.83e-05	0.48965	0.0639323
lightcyan1	Carf	-0.843266	7.84e-05	0.65005	0.00870467
blue	E9PU40_RAT	0.843278	7.84e-05	-0.658029	0.00765928
white	Olr854	0.843223	7.85e-05	-0.517887	0.0479889
brown	RGD1560815	-0.843248	7.85e-05	0.386241	0.155018
tan	Smpd1	0.843164	7.87e-05	-0.297053	0.282293
greenyellow	Lysmd3	0.843094	7.89e-05	-0.536105	0.0393955
pink	Ttc14	0.843117	7.89e-05	-0.532012	0.041218
pink	Olr851	-0.842994	7.92e-05	0.491864	0.0625595
blue	D3ZSK7_RAT	-0.842962	7.93e-05	0.393526	0.146717
brown	Btbd7	0.842936	7.94e-05	-0.689579	0.00444994
coral1	Sgms1	-0.842938	7.94e-05	0.513105	0.0504573
brown	Zbtb24	0.842949	7.94e-05	-0.50608	0.0542508
lightgreen	Lmx1b	0.842918	7.95e-05	-0.403233	0.136128
brown	Adam7	0.842893	7.96e-05	-0.511909	0.0510887
plum1	Dyrk4	-0.842865	7.96e-05	0.347722	0.204095
royalblue	RGD1565493	-0.842887	7.96e-05	0.601548	0.0176778
orangered4	Rps4x	0.842878	7.96e-05	-0.618679	0.0139399
turquoise	Mmp12	-0.842816	7.98e-05	0.471065	0.0763286
maroon	D4A0X2_RAT	-0.842787	7.99e-05	0.372874	0.171053
yellow	Ikbkg	-0.842787	7.99e-05	0.56162	0.0293573
coral1	Thrb	-0.84277	7.99e-05	0.404698	0.134576
brown	Diaph3	-0.842766	8e-05	0.473416	0.0746721
salmon4	Stard8	0.842711	8.01e-05	-0.45743	0.0864553
grey60	Brs3	-0.842661	8.03e-05	0.499044	0.0582552
saddlebrown	D3ZQL2_RAT	0.842664	8.03e-05	-0.370109	0.174501
turquoise	LOC681325	0.842644	8.03e-05	-0.574285	0.0251589
greenyellow	Efcab7	0.842579	8.05e-05	-0.486978	0.0656178
blue	Wbp11	0.842573	8.06e-05	-0.600453	0.0179406
floralwhite	Ophn1	-0.842524	8.07e-05	0.549332	0.0339161
brown	D3ZXJ3_RAT	-0.84251	8.08e-05	0.441721	0.0992628
yellow	Tmprss11c	-0.842482	8.08e-05	0.615718	0.0145379
salmon4	Gpr65	0.842427	8.1e-05	-0.657156	0.0077686
pink	Gdf15	-0.842383	8.11e-05	0.563631	0.0286576
brown	Olr458	0.842366	8.12e-05	-0.600459	0.0179391
brown	Syngap1	-0.842364	8.12e-05	0.614864	0.0147139
darkgreen	D3ZZL8_RAT	0.842335	8.13e-05	-0.48813	0.0648873
brown	Ap4e1	0.842272	8.15e-05	-0.737408	0.00170508
turquoise	Slc30a4	0.842271	8.15e-05	-0.619262	0.0138244
saddlebrown	LOC690286	-0.842235	8.16e-05	0.504446	0.0551623
yellow	Isg20l2	0.842112	8.2e-05	-0.666456	0.00666492
antiquewhite4	Rfesd	0.842068	8.21e-05	-0.717048	0.00262399
turquoise	Aph1a	0.84204	8.22e-05	-0.561463	0.0294125
turquoise	Arid3a	-0.841985	8.24e-05	0.573868	0.0252893
brown	D3ZMB3_RAT	-0.841972	8.24e-05	0.652117	0.00842377
yellow4	Dpp6	0.841982	8.24e-05	-0.674554	0.00580801
orange	Nkx6-3	0.841983	8.24e-05	-0.639797	0.0102084
saddlebrown	Gnrhr	-0.841971	8.25e-05	0.385232	0.156193
brown	Leprel1	0.84189	8.27e-05	-0.428004	0.111486
salmon	Masp2	-0.84187	8.28e-05	0.482651	0.0684155
darkred	LOC100363993	0.841831	8.29e-05	-0.851613	5.61e-05
turquoise	Nme6	-0.841753	8.31e-05	0.58884	0.020915
darkgreen	rno-mir-1	0.841737	8.32e-05	-0.334642	0.222783
yellowgreen	Ror1	-0.841698	8.33e-05	0.439795	0.100919
turquoise	Sbp	-0.841699	8.33e-05	0.463431	0.0818875
brown	Olr767	0.841624	8.36e-05	-0.564284	0.0284332
lightyellow	LOC691125	-0.841562	8.38e-05	0.381933	0.160072
brown	Lppr1	0.841546	8.38e-05	-0.362573	0.184128
darkred	Nfkbie	0.841514	8.39e-05	-0.781963	0.000572512
bisque4	Rorb	-0.841453	8.41e-05	0.608351	0.0161112
brown	D3ZUH5_RAT	-0.841433	8.42e-05	0.638702	0.0103804
maroon	Ssbp4	0.841324	8.45e-05	-0.503546	0.0556691
yellow	D3ZDL7_RAT	-0.841221	8.49e-05	0.50142	0.0568796
greenyellow	D4A4B9_RAT	0.841188	8.5e-05	-0.441381	0.0995538
brown	F1LUZ8_RAT	-0.841118	8.52e-05	0.456496	0.0871823
turquoise	Adarb2	-0.841074	8.53e-05	0.388361	0.152571
indianred4	Pcdhb2	0.841049	8.54e-05	-0.488535	0.0646318
darkgreen	RGD1307937	0.840995	8.56e-05	-0.493894	0.0613199
turquoise	Olr242	0.840932	8.58e-05	-0.596177	0.0189952
yellow	Tob2	0.840934	8.58e-05	-0.587427	0.0213012
brown	Cep57	0.840865	8.6e-05	-0.451057	0.091501
ivory	F1LWH0_RAT	0.840877	8.6e-05	-0.56609	0.0278192
salmon	Cdx4	0.84085	8.61e-05	-0.496423	0.0598006
turquoise	Dnajb8	-0.840814	8.62e-05	0.554576	0.0319098
white	Skor2	0.840744	8.64e-05	-0.573262	0.0254801
salmon	Gtpbp5	-0.840718	8.65e-05	0.651656	0.00848578
yellow	Scgb3a1	-0.84072	8.65e-05	0.594027	0.0195433
blue	Zcchc2	0.840714	8.65e-05	-0.69119	0.00432072
brown	Hiatl1	0.840665	8.67e-05	-0.420446	0.118648
yellow	Yipf4	0.840662	8.67e-05	-0.444043	0.0972904
salmon	Mtpap	0.840588	8.7e-05	-0.634946	0.010987
green	D3ZB23_RAT	-0.84055	8.71e-05	0.563449	0.0287205
darkolivegreen	LOC100360432	0.84041	8.75e-05	-0.475903	0.0729482
blue	Vom2r25	0.840411	8.75e-05	-0.744946	0.00143949
yellow	Habp4	0.840401	8.76e-05	-0.332287	0.226258
turquoise	Prep	-0.840329	8.78e-05	0.395779	0.144212
white	Faim3	-0.840275	8.8e-05	0.360068	0.187403
lightgreen	RGD1561282	-0.840251	8.81e-05	0.4728	0.0751036
green	Spesp1	0.84025	8.81e-05	-0.337616	0.218442
yellow	D4A3S1_RAT	-0.840193	8.83e-05	0.663632	0.00698604
yellow	snoR12	-0.840088	8.86e-05	0.471059	0.0763322
turquoise	Nkap	0.840051	8.88e-05	-0.483516	0.0678495
turquoise	Olfr105	0.840044	8.88e-05	-0.434022	0.106001
turquoise	D3ZPT3_RAT	-0.839999	8.89e-05	0.669793	0.00630051
blue	D4A9Z5_RAT	0.840007	8.89e-05	-0.728889	0.00205128
plum2	LOC298018	0.840002	8.89e-05	-0.52462	0.0446661
yellow4	Ubc	0.84002	8.89e-05	-0.445088	0.0964121
pink	Klhl32	-0.839986	8.9e-05	0.471732	0.075856
plum1	Mageh1	0.839955	8.91e-05	-0.512771	0.0506328
red	Olr418	0.83995	8.91e-05	-0.391259	0.149268
darkorange	D3ZNQ7_RAT	-0.839854	8.94e-05	0.541559	0.0370618
floralwhite	RGD1304693	0.839775	8.97e-05	-0.489931	0.0637573
tan	Cep76	0.839752	8.98e-05	-0.434676	0.105416
black	Gabbr1	-0.839703	8.99e-05	0.641764	0.00990537
red	Pigk	-0.839675	9e-05	0.498043	0.0588419
sienna3	P4hb	0.839621	9.02e-05	-0.731011	0.00196022
purple	Gspt1	0.839583	9.03e-05	-0.607435	0.0163157
lightyellow	D4ACG4_RAT	-0.839519	9.06e-05	0.435852	0.104372
salmon	D3Z8J8_RAT	-0.839461	9.08e-05	0.59954	0.0181618
pink	Tmem188	0.839461	9.08e-05	-0.542872	0.0365158
blue	Ankrd32	0.839433	9.09e-05	-0.606766	0.0164663
darkorange	Ndufb4l1	0.839394	9.1e-05	-0.577553	0.0241534
orange	Dact3	0.839357	9.11e-05	-0.57766	0.0241211
brown	Suclg2	0.839334	9.12e-05	-0.409941	0.129121
firebrick4	Tmem165	-0.839324	9.12e-05	0.526152	0.0439345
brown2	RGD1308133	0.839229	9.16e-05	-0.469848	0.0771957
paleturquoise	RGD1308644	-0.839225	9.16e-05	0.466244	0.0798066
skyblue	Zfp330	-0.839133	9.19e-05	0.36735	0.177986
greenyellow	LOC367191	0.839054	9.22e-05	-0.627452	0.0122798
salmon	RGD1305014	0.839004	9.23e-05	-0.57685	0.0243671
midnightblue	F1M3G1_RAT	-0.838982	9.24e-05	0.573328	0.0254591
darkgrey	Sec16b	-0.838993	9.24e-05	0.470008	0.0770816
darkmagenta	LOC681167	0.838949	9.25e-05	-0.551406	0.0331115
salmon4	Tmcc1	0.838871	9.28e-05	-0.484889	0.0669581
midnightblue	Olr1572	-0.838837	9.29e-05	0.633897	0.0111612
orange	RGD1560383	0.838804	9.31e-05	-0.482628	0.0684304
turquoise	LOC100362928	-0.838638	9.36e-05	0.494517	0.0609434
skyblue1	F1LYZ9_RAT	0.838607	9.37e-05	-0.757296	0.00107712
greenyellow	Mxd3	0.838612	9.37e-05	-0.669407	0.00634191
yellow	Pbrm1	-0.838595	9.38e-05	0.376053	0.167145
brown	Traf3ip1	-0.838579	9.38e-05	0.717665	0.00259127
mediumorchid	SNORD115	0.838567	9.39e-05	-0.575164	0.0248853
pink	Taar3	-0.838545	9.4e-05	0.468085	0.0784649
magenta	Tas2r114	0.838535	9.4e-05	-0.543171	0.036392
cyan	LOC688717	0.838521	9.41e-05	-0.646141	0.00925606
plum3	Nufip1	0.838494	9.41e-05	-0.377795	0.165028
lightcyan	Snrpf	-0.838512	9.41e-05	0.568024	0.0271731
orange	Col5a2	0.838445	9.43e-05	-0.578158	0.0239709
blue	Cplx3	-0.83845	9.43e-05	0.411837	0.127185
darkmagenta	rno-mir-875	0.838375	9.46e-05	-0.539518	0.0379228
turquoise	F1M6G7_RAT	0.838335	9.47e-05	-0.454957	0.0883892
black	NMS	-0.838339	9.47e-05	0.539046	0.0381238
yellow4	rno-mir-29b-2	0.838324	9.48e-05	-0.458519	0.0856133
yellow	Stxbp3	0.838321	9.48e-05	-0.567266	0.0274249
green	Ctsh	0.838292	9.49e-05	-0.556359	0.0312487
brown	Rfwd3	0.838251	9.5e-05	-0.661669	0.0072164
violet	Gucy1a2	0.838226	9.51e-05	-0.491283	0.0629177
brown	Emilin3	0.838141	9.54e-05	-0.537568	0.038759
green	LOC679958	-0.838125	9.55e-05	0.503155	0.0558902
yellowgreen	RGD1563625	0.838118	9.55e-05	-0.447095	0.0947404
thistle2	D3ZKI3_RAT	-0.838014	9.59e-05	0.62058	0.0135662
turquoise	Uqcrq	-0.838005	9.59e-05	0.446896	0.0949055
brown	Wdr93	-0.838001	9.59e-05	0.509934	0.0521445
black	RGD1564268	-0.837965	9.6e-05	0.498937	0.0583177
yellow	Hdac9	-0.837919	9.62e-05	0.370611	0.173872
blue	Lmf1	0.837905	9.63e-05	-0.42116	0.117958
brown	Vom1r71	0.8379	9.63e-05	-0.52601	0.0440019
darkorange	Dhrs2	-0.837853	9.64e-05	0.587954	0.0211564
orange	Snx15	0.837859	9.64e-05	-0.59686	0.0188237
brown	Myl1	-0.837798	9.66e-05	0.517071	0.0484035
darkolivegreen	rno-mir-877	-0.837788	9.67e-05	0.502107	0.0564865
purple	Atp5i	0.837724	9.69e-05	-0.608685	0.0160372
violet	LOC100361828	0.837739	9.69e-05	-0.384754	0.156751
midnightblue	Olr209	0.837693	9.7e-05	-0.289618	0.295086
thistle1	Q6LCG2_RAT	0.837703	9.7e-05	-0.540672	0.0374339
plum2	Olr1156	0.837589	9.74e-05	-0.82646	0.000145657
brown	HUWE1_RAT	0.837565	9.75e-05	-0.65516	0.00802314
brown	Klhl1	0.837567	9.75e-05	-0.665618	0.006759
plum	LOC314655	-0.837506	9.77e-05	0.53139	0.0415002
brown	Ralyl	0.837496	9.77e-05	-0.638304	0.0104434
brown	Ccnh	0.83747	9.78e-05	-0.545201	0.035562
blue	D3ZAF8_RAT	-0.837471	9.78e-05	0.647961	0.008996
red	Abcb1a	-0.837438	9.8e-05	0.63429	0.0110957
salmon	Cdh15	-0.837342	9.83e-05	0.577171	0.0242695
honeydew1	D3ZQR2_RAT	0.837315	9.84e-05	-0.289773	0.294815
brown	Klra22	0.837315	9.84e-05	-0.404742	0.134529
darkolivegreen4	D4A9T9_RAT	-0.837286	9.85e-05	0.584219	0.0221981
green	Jak3	-0.837215	9.88e-05	0.511005	0.0515698
greenyellow	Cntln	-0.837146	9.9e-05	0.65705	0.00778196
turquoise	Rpap1	0.837157	9.9e-05	-0.700719	0.00361636
thistle2	Lancl1	0.83709	9.92e-05	-0.777336	0.000648363
pink	Nek6	-0.837074	9.93e-05	0.4188	0.120249
darkorange	Jam2	-0.837048	9.94e-05	0.410532	0.128515
blue	Ctnnd1	0.837031	9.95e-05	-0.763365	0.00092835
brown	Mrgprx2l	0.837022	9.95e-05	-0.67003	0.00627531
brown	Olr847	0.837029	9.95e-05	-0.529232	0.0424904
tan	Hyal2	0.836997	9.96e-05	-0.490887	0.0631627
brown	RGD1308234	-0.836993	9.96e-05	0.679551	0.00532433
darkgreen	Fam82b	0.836968	9.97e-05	-0.375864	0.167375
salmon	Pgm1	0.836973	9.97e-05	-0.471586	0.0759588
violet	Taar7h	0.836747	0.000100517	-0.519502	0.0471759
lavenderblush3	F1M9B8_RAT	0.836726	0.000100596	-0.546437	0.0350633
lightyellow	Olr1119	0.836711	0.000100652	-0.420677	0.118424
turquoise	RGD1359600	0.836704	0.000100678	-0.658442	0.00760795
brown	Cbr4	0.836603	0.000101058	-0.14612	0.603324
brown	Fzd8	0.836596	0.000101084	-0.507019	0.0537319
yellow	Trim26	-0.836587	0.000101116	0.560346	0.0298072
salmon	Smyd1	0.836545	0.000101276	-0.451937	0.0907923
brown	F1LV96_RAT	-0.836419	0.000101753	0.514163	0.0499033
white	RGD1560451	-0.836404	0.00010181	0.541073	0.0372654
blue	Kdm3a	0.836377	0.000101912	-0.814879	0.000215182
coral2	SNORA64	-0.836361	0.000101972	0.526594	0.0437251
plum2	Hspb11	0.836337	0.000102062	-0.581404	0.0230086
royalblue	LOC100365576	-0.836278	0.000102287	0.617131	0.01425
blue	LOC684744	-0.836252	0.000102386	0.351511	0.198874
tan	CCND2_RAT	0.836226	0.000102485	-0.394588	0.145533
brown4	Olr1609	0.836181	0.000102656	-0.39709	0.142767
skyblue	Herc6	0.836157	0.000102747	-0.612936	0.0151174
turquoise	Cdc42bpa	-0.836123	0.000102875	0.411845	0.127178
red	Rgs7	-0.836082	0.000103032	0.441695	0.0992848
cyan	Lypla1	0.836081	0.000103038	-0.745089	0.0014348
coral2	F1LW13_RAT	-0.836066	0.000103096	0.456468	0.0872042
darkolivegreen	Coro2a	-0.83605	0.000103155	0.571024	0.0261931
maroon	Padi6	-0.835878	0.000103815	0.500873	0.0571942
midnightblue	Sept12	-0.835871	0.000103842	0.426881	0.11253
red	Inpp5d	-0.835839	0.000103967	0.592488	0.0199428
purple	Fam22f	-0.835838	0.000103969	0.525091	0.0444401
darkorange2	Bub1	0.835835	0.000103981	-0.448342	0.093712
black	Ccrl1	-0.835826	0.000104016	0.513824	0.0500801
lightcyan	Grsf1	-0.835725	0.000104407	0.529103	0.0425504
lightcyan	D3ZD58_RAT	-0.835677	0.00010459	0.553718	0.0322318
yellow	Sbno2	-0.835647	0.000104708	0.52491	0.0445268
lightcyan	Ncr3	-0.835589	0.000104931	0.631396	0.0115856
blue	Ankrd34b	0.835555	0.000105065	-0.636454	0.0107403
black	Klk9	-0.83555	0.000105085	0.683131	0.0049978
darkmagenta	Rimklb	0.835528	0.000105169	-0.614563	0.0147762
yellow	Rpl14	0.835509	0.000105242	-0.469953	0.0771209
cyan	Pdxk	0.835459	0.000105436	-0.505012	0.0548452
orangered4	Olr856	0.835453	0.000105461	-0.551065	0.0332427
turquoise	D4ACR0_RAT	0.83543	0.000105549	-0.321684	0.242323
brown	Olr1138	0.835379	0.000105749	-0.490517	0.0633921
turquoise	Lrrc49	0.8353	0.000106058	-0.51655	0.0486698
brown	Epyc	-0.835218	0.00010638	0.463472	0.081857
darkturquoise	SNORD59	0.835195	0.000106471	-0.454914	0.0884227
plum1	Zfp131	0.83519	0.000106488	-0.253766	0.361436
blue	Fam162a	0.83519	0.00010649	-0.526574	0.0437345
blue	Dut	0.835189	0.000106493	-0.490295	0.0635301
black	MYH11_RAT	-0.835167	0.000106582	0.614228	0.014846
turquoise	Prr16	0.835122	0.000106757	-0.590878	0.0203676
midnightblue	Dpy19l4	-0.835106	0.000106821	0.418637	0.120408
blue	RFT_RAT	0.835102	0.000106838	-0.474149	0.074161
turquoise	RGD1308751	-0.835061	0.000106999	0.50937	0.0524491
brown	Ctla2a	-0.835043	0.00010707	0.31491	0.252947
plum3	Ap1s1	-0.835031	0.000107118	0.652175	0.00841592
turquoise	Timm8a2	-0.835019	0.000107165	0.441664	0.0993112
darkgreen	Efr3a	0.834979	0.000107321	-0.499762	0.0578371
yellow	Agpat5	0.834949	0.000107442	-0.381228	0.160909
brown	Cel	-0.834908	0.000107602	0.501143	0.0570388
saddlebrown	Pebp1	0.834816	0.000107969	-0.53365	0.0404814
midnightblue	F1LYA9_RAT	-0.834782	0.000108102	0.495529	0.0603345
blue	Wbp5	0.834726	0.000108325	-0.626914	0.012377
skyblue2	D3ZXX3_RAT	0.834724	0.000108333	-0.580444	0.02329
brown	Eif1	0.834702	0.000108421	-0.739301	0.00163495
tan	D3ZB15_RAT	-0.834693	0.000108457	0.345182	0.207642
brown	RY2G5	-0.834633	0.000108697	0.303347	0.271729
paleturquoise	Tmem119	-0.834563	0.000108975	0.338434	0.217257
honeydew1	D4ACI6_RAT	0.834506	0.000109207	-0.432084	0.107747
turquoise	Car6	-0.834477	0.000109322	0.549015	0.0340401
blue	Vom2r19	0.834473	0.000109337	-0.492524	0.0621545
plum1	Mmp27	-0.834473	0.00010934	0.435163	0.104983
darkgrey	Olr1710	0.834387	0.000109682	-0.5554	0.0316029
midnightblue	Lrrn4	-0.83437	0.000109751	0.380054	0.16231
ivory	Esr1	0.834291	0.000110069	-0.685387	0.00480033
skyblue1	Rnf168	0.834257	0.000110207	-0.745071	0.00143538
ivory	Nupl1	0.834251	0.00011023	-0.600944	0.0178223
white	LOC100360253	0.834245	0.000110258	-0.447585	0.0943354
turquoise	D3ZLJ7_RAT	0.834236	0.000110294	-0.473561	0.0745706
yellowgreen	Abcc12	-0.834228	0.000110327	0.511046	0.051548
thistle3	Senp6	0.834226	0.000110334	-0.561882	0.0292652
lightyellow	Nptx2	-0.834215	0.000110379	0.584033	0.022251
blue	F1LNP1_RAT	0.834201	0.000110433	-0.517311	0.0482813
darkgrey	Ip6k2	0.834065	0.000110987	-0.364152	0.182083
red	Olr463	0.834045	0.000111066	-0.401226	0.138274
turquoise	Olr1467	-0.833981	0.000111329	0.50968	0.0522815
darkgreen	E9PU86_RAT	0.833958	0.00011142	-0.677996	0.0054713
turquoise	S100a1	-0.833933	0.000111523	0.580563	0.023255
brown	Usp29	-0.833925	0.000111558	0.500934	0.0571591
greenyellow	Dkk1	0.833901	0.000111653	-0.680488	0.00523731
blue	Mfap3l	-0.83389	0.000111698	0.378122	0.164633
brown	RGD1307071	0.833875	0.000111759	-0.736006	0.00175856
yellowgreen	Fam69a	0.833871	0.000111777	-0.747084	0.00137058
thistle2	Dnajb7	-0.833832	0.000111935	0.660379	0.00737099
magenta	Scrn1	0.833801	0.000112063	-0.654187	0.00814956
black	Sdha	0.833774	0.000112173	-0.557479	0.0308385
magenta	LOC679840	0.833724	0.000112381	-0.620559	0.0135705
blue	Iws1	0.8337	0.000112476	-0.58975	0.0206693
skyblue	S12A5_RAT	-0.83363	0.000112765	0.553242	0.0324116
red	LOC680959	0.833587	0.000112941	-0.306855	0.265944
magenta	Bcl2	0.83358	0.000112971	-0.529102	0.0425509
lavenderblush3	Itfg1	-0.833577	0.000112983	0.583604	0.0223734
plum3	F1M3A4_RAT	-0.833533	0.000113167	0.504747	0.0549933
turquoise	Hnrnpf	0.833511	0.000113257	-0.421526	0.117606
lightyellow	F1LP94_RAT	-0.833483	0.000113372	0.373234	0.170607
darkorange	Eif2ak4	-0.833471	0.000113421	0.610083	0.01573
orangered4	Sec14l2	-0.833392	0.000113751	0.596356	0.0189502
thistle	D3ZPY1_RAT	-0.83339	0.000113756	0.594403	0.0194466
brown	Olr660	0.833207	0.00011452	-0.498349	0.0586621
brown	Ints10	0.833186	0.000114606	-0.481936	0.0688859
brown	LOC500331	-0.833124	0.000114866	0.628117	0.0121606
turquoise	LOC100360815	0.833117	0.000114896	-0.45208	0.0906773
brown2	Neurod1	0.833116	0.000114897	-0.697767	0.003824
blue	rno-let-7a-1	0.833055	0.000115152	-0.58307	0.0225261
turquoise	Olr63	0.832932	0.000115669	-0.421069	0.118046
turquoise	Map4	0.832907	0.000115774	-0.583512	0.0223996
turquoise	Galnt10	0.83287	0.00011593	-0.703782	0.0034105
brown	D4AEC9_RAT	-0.832833	0.000116085	0.497525	0.0591473
thistle	Pcdhb14	0.832788	0.000116277	-0.504849	0.0549362
green	D3ZMY8_RAT	0.832705	0.00011663	-0.283201	0.306396
brown	Smarce1l	-0.832682	0.000116725	0.577147	0.0242767
turquoise	Olr340	0.832643	0.000116891	-0.45902	0.0852273
pink	Kcnc2	-0.832636	0.000116923	0.442165	0.0988832
red	Tnfrsf13c	-0.832628	0.000116952	0.701629	0.00355415
magenta	Olr1766	0.832622	0.000116981	-0.471211	0.0762247
turquoise	Hpx	-0.832599	0.000117077	0.457062	0.0867408
red	Vom1r85	0.832547	0.000117297	-0.434635	0.105453
yellow	SNORD14	0.832522	0.000117406	-0.498346	0.0586641
white	LOC686013	-0.832506	0.000117475	0.53039	0.041957
brown	Spred1	0.832487	0.000117555	-0.60109	0.0177873
brown	Arse	0.832459	0.000117676	-0.474978	0.0735864
brown	Sgcd	0.832418	0.000117847	-0.440615	0.100211
brown	Lhfpl3	0.832411	0.000117877	-0.705215	0.00331744
brown	Pcdh12	-0.832368	0.000118064	0.664631	0.00687108
lightcyan	Trabd	-0.832348	0.000118149	0.458942	0.0852879
white	SNORA30	-0.832262	0.000118515	0.364168	0.182063
greenyellow	Dram2	0.832257	0.000118536	-0.768841	0.000808838
coral1	F1M6Y0_RAT	0.83224	0.00011861	-0.538516	0.038351
darkorange2	Pcca	-0.832218	0.000118707	0.460529	0.0840743
salmon	D4A168_RAT	-0.832182	0.000118859	0.503602	0.0556374
brown	Aurkc	-0.832165	0.000118935	0.545934	0.0352656
pink	Pcdhb19	0.832122	0.000119117	-0.429066	0.110504
lightgreen	Zic5	0.832094	0.000119237	-0.452167	0.0906076
darkorange2	Csk	-0.83206	0.000119387	0.627704	0.0122345
orange	Mcf2l	-0.832043	0.000119458	0.790826	0.000447347
brown	Arf2	-0.832042	0.000119461	0.431776	0.108025
yellow	Rcbtb2	-0.83197	0.000119772	0.448749	0.093378
yellow	Sels	0.831939	0.00011991	-0.518627	0.0476153
darkolivegreen4	Abi1	-0.831914	0.000120015	0.585632	0.0217994
thistle2	Htr1a	-0.831899	0.000120081	0.613503	0.0149977
antiquewhite4	Tmem95	0.83185	0.000120295	-0.649111	0.00883466
magenta	Lppr4	-0.831837	0.000120351	0.448934	0.0932269
purple	RGD1359508	0.83182	0.000120425	-0.743443	0.00148959
brown	Olr1293	0.831815	0.000120449	-0.613201	0.0150613
turquoise	Trhr2	-0.83181	0.000120467	0.412238	0.126779
yellow	RGD1305587	-0.831777	0.000120613	0.568064	0.0271598
ivory	Slc12a8	-0.831764	0.000120671	0.558297	0.0305415
plum1	LOC100362033	0.831703	0.000120936	-0.394076	0.146103
brown	LOC685707	-0.831672	0.000121071	0.531393	0.0414987
blue	Tgfb3	-0.831598	0.000121395	0.559629	0.0300624
lightcyan	F1M244_RAT	-0.831395	0.000122283	0.685961	0.00475115
midnightblue	Gpr55	-0.83138	0.000122352	0.544998	0.0356443
lightgreen	Olr633	0.831355	0.00012246	-0.40331	0.136046
magenta	Abce1	0.831293	0.000122734	-0.486564	0.0658819
purple	Caln1	-0.831272	0.000122825	0.560594	0.029719
steelblue	Lss	-0.831205	0.000123125	0.426898	0.112515
blue	Plk4	0.831175	0.000123257	-0.69265	0.00420626
purple	LOC302999	-0.831163	0.00012331	0.479321	0.0706264
coral2	Clcnka	-0.831139	0.000123415	0.439463	0.101206
lavenderblush3	Dcm5	-0.831124	0.000123482	0.449845	0.0924837
darkorange2	Thoc2	0.831055	0.000123789	-0.469586	0.0773835
brown	Uprt	0.831025	0.000123922	-0.699692	0.0036875
midnightblue	Cdh3	-0.83102	0.000123944	0.417906	0.121125
lightcyan1	RGD1308112	-0.831018	0.000123953	0.563457	0.0287175
darkturquoise	Defb40	0.830946	0.000124275	-0.547563	0.0346137
blue	Slc6a18	-0.830923	0.000124375	0.598916	0.0183143
black	RGD1306613	0.830908	0.000124441	-0.636638	0.0107105
yellow	Rps16	-0.830858	0.000124668	0.527163	0.0434567
yellow	Prex2	-0.830835	0.00012477	0.537357	0.0388507
turquoise	rno-mir-181a-1	0.830759	0.000125109	-0.71852	0.00254652
thistle2	Ccr9	0.830718	0.000125295	-0.476567	0.0724928
thistle2	Zfp367	0.830628	0.000125699	-0.678407	0.00543213
thistle	Pitpnm3	-0.830627	0.000125704	0.513665	0.0501636
paleturquoise	Nepn	-0.830586	0.000125889	0.462552	0.0825452
darkviolet	Fos	0.830578	0.000125926	-0.399731	0.139886
blue	Olr947	0.830574	0.000125943	-0.622636	0.013171
blue	Tgfbrap1	0.830564	0.000125988	-0.830291	0.000127224
blue	LOC100362311	-0.830562	0.000125996	0.604957	0.0168788
turquoise	Dcaf8	-0.830492	0.000126314	0.550357	0.0335167
yellow	D4A0D6_RAT	-0.830464	0.00012644	0.588604	0.0209792
skyblue	D3ZV03_RAT	-0.83041	0.000126682	0.693671	0.00412767
tan	D4A471_RAT	0.830403	0.000126714	-0.499948	0.0577287
yellow	Erlec1	0.830327	0.000127059	-0.426535	0.112854
salmon	Ppargc1a	-0.830288	0.000127237	0.44929	0.0929362
tan	Dmrta2	0.830259	0.000127369	-0.31488	0.252995
steelblue	F1LWM7_RAT	-0.830224	0.000127529	0.427725	0.111745
blue	Eif2d	0.830222	0.000127539	-0.466171	0.0798599
saddlebrown	Oma1	-0.83016	0.000127822	0.393776	0.146438
yellow	F1M9Z0_RAT	-0.830125	0.000127983	0.556301	0.0312698
brown	Dusp11	0.830098	0.000128105	-0.687707	0.00460377
maroon	Agl	0.829961	0.00012873	-0.402747	0.136645
red	LOC680799	-0.829948	0.00012879	0.494977	0.0606659
blue	Runx1	0.829946	0.0001288	-0.614284	0.0148344
darkred	Chdh	-0.829876	0.000129123	0.53012	0.0420809
navajowhite2	Anapc7	0.829816	0.000129399	-0.557081	0.0309836
grey60	Ostalpha	-0.829806	0.000129447	0.562811	0.0289413
green	Myo1a	-0.829789	0.000129524	0.545068	0.0356157
skyblue	Atp8b3	-0.829784	0.000129547	0.556307	0.0312676
midnightblue	RGD1560225	-0.829732	0.000129785	0.558793	0.0303623
mediumpurple3	Gabrg1	0.82969	0.000129981	-0.608955	0.0159774
yellow	Ppp1r3c	0.829674	0.000130058	-0.603914	0.0171202
darkorange2	D3ZM61_RAT	0.829652	0.000130156	-0.610631	0.0156109
brown	LOC100364532	-0.829648	0.000130176	0.434567	0.105514
red	LOC100365152	-0.829633	0.000130247	0.524989	0.0444892
pink	IGHD_RAT	-0.829614	0.000130332	0.368361	0.176704
lightgreen	Map2	0.82961	0.00013035	-0.422003	0.117148
darkgrey	Fzd4	0.829586	0.000130464	-0.457927	0.08607
brown	D4A814_RAT	0.829538	0.000130686	-0.563545	0.0286871
blue	RGD1564142	-0.829521	0.000130766	0.447191	0.0946612
darkgreen	Glp2r	0.829501	0.000130859	-0.535986	0.0394477
brown	Farp1	-0.8295	0.000130862	0.474545	0.0738858
black	Guca2b	-0.829469	0.00013101	0.436488	0.103809
thistle2	Golsyn	-0.829459	0.000131055	0.550058	0.0336327
blue	Olr153	-0.829458	0.000131061	0.504843	0.0549394
yellowgreen	Apoa2	-0.829441	0.00013114	0.549802	0.0337323
plum2	Hist1h2bb	0.829433	0.000131174	-0.846445	6.92e-05
darkolivegreen4	Lrrfip2	-0.829364	0.000131497	0.419756	0.119318
yellow	N4bp3	-0.829344	0.00013159	0.552064	0.0328594
lightgreen	Ctsq	0.829341	0.000131605	-0.460441	0.0841415
floralwhite	Mettl2	0.829323	0.000131691	-0.513078	0.0504711
blue	Il1b	0.829316	0.000131723	-0.552989	0.0325074
brown	Mrps2	-0.829272	0.000131928	0.618976	0.0138811
orange	Msra	0.829257	0.000131997	-0.680932	0.00519649
darkred	Klk12	-0.829246	0.000132052	0.643288	0.00967538
yellowgreen	D4AE52_RAT	0.829244	0.000132062	-0.728682	0.00206034
brown	Dusp2	0.829239	0.000132084	-0.769487	0.000795593
lightgreen	Mtmr2	0.829224	0.000132153	-0.486311	0.0660438
darkturquoise	Ccdc45	0.8292	0.000132265	-0.346868	0.205283
green	Ccdc19	-0.829191	0.000132307	0.594015	0.0195463
turquoise	Ino80c	-0.829146	0.000132522	0.563119	0.0288346
white	C1qtnf3	-0.829139	0.000132552	0.4811	0.0694388
brown	Vom2r48	0.829124	0.000132624	-0.36931	0.175505
blue	Mrgprx2	0.829117	0.000132658	-0.412354	0.126661
blue	U8	0.829109	0.000132692	-0.499652	0.0579007
black	F1M3K3_RAT	-0.829089	0.00013279	0.48053	0.0698177
salmon	B3gnt3	-0.829028	0.000133074	0.780494	0.00059576
brown	Efna5	0.82902	0.000133115	-0.788688	0.000475272
brown	Psap	0.828951	0.000133441	-0.62412	0.0128911
turquoise	F1LZ54_RAT	0.82893	0.000133541	-0.455559	0.0879156
salmon	LOC680582	-0.828922	0.000133577	0.608772	0.016018
darkorange2	D4ADL8_RAT	-0.828884	0.000133755	0.398197	0.141555
red	Slc39a2	-0.828847	0.00013393	0.44789	0.0940838
white	Clic2	-0.828845	0.000133942	0.58168	0.0229281
brown	Pnn	0.828792	0.000134194	-0.384574	0.156962
brown	D3ZG78_RAT	0.828784	0.000134229	-0.460978	0.0837331
cyan	Ccdc89	0.828725	0.000134513	-0.624976	0.0127319
darkolivegreen	Tsc1	-0.828718	0.000134547	0.370754	0.173693
darkgrey	Cpne7	-0.828671	0.000134768	0.3896	0.151152
midnightblue	Comtd1	-0.828659	0.000134826	0.4063	0.132892
palevioletred3	Arid5b	0.828561	0.000135292	-0.713382	0.00282506
turquoise	Fpr-rs6	0.828552	0.000135338	-0.51813	0.0478659
lightyellow	Arfip2	0.828498	0.000135597	-0.446923	0.094883
turquoise	Mca32	-0.82849	0.000135634	0.355968	0.192845
saddlebrown	D4A483_RAT	0.828379	0.000136165	-0.60679	0.0164608
darkgrey	Cela3b	-0.828376	0.000136181	0.658795	0.00756438
lightpink4	Efna1	0.82836	0.000136257	-0.531615	0.0413979
red	Dmtf1	0.828297	0.000136564	-0.316215	0.250879
plum2	Eri2	0.828292	0.000136587	-0.732416	0.0019017
thistle2	Gli1	-0.82824	0.000136839	0.486486	0.0659319
darkgreen	Itgal	-0.828225	0.00013691	0.34612	0.206327
royalblue	Dstn	0.828177	0.00013714	-0.675963	0.00566829
steelblue	Nkx3-1	0.828172	0.000137167	-0.480362	0.0699296
pink	RGD1562785	-0.828056	0.000137729	0.341171	0.213324
darkgrey	Lfng	0.828055	0.000137731	-0.503031	0.0559602
darkturquoise	Nfam1	-0.828035	0.000137829	0.531466	0.0414654
brown	Adamts1	0.828027	0.000137868	-0.76264	0.000945195
paleturquoise	Pld1	0.82794	0.000138292	-0.426655	0.112741
greenyellow	rno-mir-128-1	0.827934	0.000138321	-0.743797	0.00147766
yellow	Myog	-0.827907	0.000138451	0.501613	0.0567689
brown	Chst7	0.827856	0.000138702	-0.332668	0.225694
turquoise	Akr1b7	-0.827851	0.000138726	0.424679	0.114598
lavenderblush3	Chrna2	-0.827814	0.000138905	0.691397	0.00430438
turquoise	Ntrk2	0.827754	0.000139203	-0.49402	0.0612437
brown	Ephb6	0.827738	0.000139281	-0.856058	4.66e-05
brown	Usp34	0.827678	0.000139575	-0.535013	0.0398759
brown	Pla2g2d	-0.82762	0.000139859	0.449261	0.0929598
brown	Fcrlb	-0.827544	0.000140231	0.731579	0.0019364
navajowhite2	Sipa1l3	-0.827501	0.000140443	0.38061	0.161646
yellow	Snhg11	-0.827488	0.000140508	0.553654	0.0322561
pink	Gng8	-0.827472	0.000140586	0.364956	0.181047
yellow	snoU6-53	-0.827449	0.000140701	0.496111	0.0599865
maroon	U2surp	0.827448	0.000140705	-0.5931	0.0197832
brown	Bin2	0.827434	0.000140775	-0.557659	0.0307729
ivory	RGD1560207	-0.827426	0.000140814	0.520939	0.0464612
pink	Hsp90ab1	0.827381	0.000141035	-0.449356	0.0928819
blue	Cradd	0.827349	0.000141194	-0.617004	0.0142757
thistle2	IPO13_RAT	-0.827315	0.000141365	0.502095	0.0564928
palevioletred3	Tbx6	0.827284	0.00014152	-0.601171	0.0177678
brown	Nlrp10	-0.827255	0.000141664	0.502428	0.0563029
paleturquoise	Akap8l	0.827166	0.000142104	-0.394403	0.145739
lightyellow	Pdia5	-0.827135	0.000142258	0.303047	0.272227
cyan	Slc6a13	-0.827111	0.000142381	0.368863	0.176069
pink	F1LZ78_RAT	-0.827085	0.00014251	0.531398	0.0414962
ivory	Akap14	-0.827044	0.000142714	0.607312	0.0163432
white	Fbxo10	-0.827012	0.000142873	0.534222	0.0402263
darkseagreen4	D4A7S2_RAT	0.826962	0.000143126	-0.338035	0.217835
magenta	LOC313672	-0.826953	0.000143168	0.599985	0.0180538
darkturquoise	RGD1561877	0.826879	0.000143543	-0.396344	0.143588
green	RGD1560175	-0.826878	0.000143546	0.544765	0.0357392
green	F1LUR4_RAT	-0.826841	0.000143731	0.532729	0.040894
thistle2	Fmo1	-0.826789	0.000143994	0.51201	0.0510351
brown	Rchy1	0.826789	0.000143994	-0.570763	0.0262775
turquoise	LOC100363193	0.826761	0.000144132	-0.564716	0.0282855
orange	F1M1B9_RAT	0.826758	0.000144151	-0.664724	0.00686047
pink	Vars2	-0.826718	0.00014435	0.472643	0.0752139
pink	D3ZS41_RAT	0.826653	0.000144681	-0.364004	0.182273
darkgrey	D4A599_RAT	-0.826535	0.000145278	0.52625	0.0438879
black	Ifitm5	-0.82651	0.000145402	0.749139	0.00130687
brown	Wdr49	0.826433	0.000145792	-0.668457	0.00644446
lightpink4	Cd320	0.826396	0.000145981	-0.491885	0.062547
coral1	Scd	0.826372	0.000146104	-0.50435	0.0552159
orange	rno-mir-151	0.826267	0.00014664	-0.702526	0.00349374
tan	Muc15	0.826246	0.000146748	-0.412477	0.126537
grey60	Clk3	0.826126	0.000147362	-0.369614	0.175123
brown	Eno3	-0.826125	0.000147368	0.556221	0.0312995
salmon	LOC100360302	-0.826099	0.0001475	0.452887	0.0900316
cyan	LOC682905	-0.826092	0.000147537	0.395334	0.144704
red	Cd3g	-0.826053	0.000147737	0.41382	0.125182
yellow	Zfp278	-0.82602	0.000147908	0.35272	0.197227
greenyellow	P20L1_RAT	0.82601	0.000147959	-0.569974	0.026533
plum2	D4A557_RAT	-0.825981	0.000148108	0.74171	0.00154907
green	Pdlim1	0.825948	0.000148277	-0.368498	0.17653
plum2	Olr377	0.825943	0.000148306	-0.756205	0.0011058
magenta	Fezf1	0.825927	0.000148389	-0.584894	0.022007
royalblue	RGD1559963	0.82591	0.000148477	-0.65678	0.00781603
black	D3ZKQ6_RAT	0.8259	0.000148529	-0.600291	0.0179796
ivory	LOC503435	-0.825887	0.000148591	0.634254	0.0111018
maroon	F1LUB3_RAT	-0.825869	0.000148689	0.542827	0.0365341
blue	D3ZHN8_RAT	0.825766	0.000149221	-0.447981	0.0940091
blue	Tdrd3	-0.825636	0.000149895	0.61354	0.01499
yellow	D4AD95_RAT	-0.825487	0.000150672	0.496072	0.06001
thistle2	Dync1i2	0.825455	0.000150842	-0.554438	0.0319615
saddlebrown	Tirap	0.825429	0.000150977	-0.571488	0.026044
magenta	Rnf32	0.825412	0.000151066	-0.54604	0.035223
pink	Usp28	-0.825404	0.000151108	0.437623	0.102811
darkmagenta	P22k15	0.825357	0.000151352	-0.44062	0.100207
skyblue1	Snrnp35	0.825309	0.000151606	-0.715406	0.0027126
pink	Pfkfb2	0.8253	0.000151653	-0.472695	0.0751774
thistle2	LOC100365430	-0.825296	0.000151673	0.511687	0.0512065
black	Rsu1	0.825242	0.00015196	-0.557231	0.0309287
turquoise	Plaa	0.825224	0.000152054	-0.656757	0.00781898
brown	LOC688691	0.825176	0.000152305	-0.389964	0.150739
green	Fam89a	-0.82516	0.000152392	0.599186	0.0182484
lightcyan1	Olr766	0.825049	0.000152976	-0.704916	0.00333667
midnightblue	RTEL1_RAT	-0.82504	0.000153026	0.488506	0.0646504
brown	Olr527	0.825025	0.000153104	-0.253548	0.361862
yellow	Ncf2	-0.825013	0.000153164	0.416816	0.122198
green	Sbk2	-0.825007	0.000153198	0.776314	0.00066616
skyblue1	Ccar1	0.824967	0.00015341	-0.662587	0.00710795
greenyellow	Ilf3	0.82492	0.00015366	-0.385863	0.155458
darkturquoise	RGD1307752	0.824847	0.000154047	-0.657395	0.00773855
pink	Fam19a4	0.824836	0.000154109	-0.375018	0.168411
blue	Fancl	0.82478	0.000154407	-0.42859	0.110943
magenta	Lgals7	-0.82477	0.000154458	0.441217	0.0996941
turquoise	D3ZQ74_RAT	-0.824739	0.000154622	0.458144	0.0859027
yellow	Zfp53	0.824649	0.000155106	-0.67454	0.00580945
brown	Rnase10	-0.824596	0.000155387	0.504838	0.0549426
pink	Asrgl1	-0.824569	0.000155531	0.387235	0.153868
greenyellow	Vkorc1l1	-0.824503	0.000155888	0.563322	0.0287642
purple	Vwf	-0.824488	0.00015597	0.389191	0.15162
midnightblue	Ppp1r14d	-0.824369	0.000156607	0.636685	0.0107028
saddlebrown	D4AB96_RAT	0.824332	0.000156809	-0.403233	0.136128
magenta	Heatr6	-0.824327	0.000156839	0.486988	0.0656116
turquoise	Olr1151	0.824291	0.000157028	-0.454259	0.08894
salmon	Ndp	0.82429	0.000157035	-0.503479	0.0557066
tan	Snapc3	0.824159	0.000157748	-0.478737	0.0710195
darkgrey	Olr1077	0.824147	0.000157811	-0.556378	0.0312414
ivory	Nup85	0.824121	0.000157954	-0.532768	0.0408768
orange	Pigy	0.824111	0.000158005	-0.589727	0.0206753
maroon	Chmp2a	-0.824086	0.000158144	0.571635	0.0259969
white	Apom	-0.824072	0.00015822	0.600352	0.0179649
blue	Slc25a11	0.82405	0.000158339	-0.477787	0.0716619
mediumpurple3	Ppp1r8	0.823989	0.000158672	-0.615358	0.0146118
midnightblue	Phospho2	0.823956	0.000158849	-0.669825	0.00629707
cyan	F1LX54_RAT	-0.823936	0.000158963	0.356999	0.191467
green	Gmppa	-0.823909	0.000159109	0.456059	0.0875237
turquoise	Olr621	0.823904	0.000159135	-0.558806	0.0303579
blue	F1LUL6_RAT	-0.823886	0.000159234	0.412056	0.126963
saddlebrown	Zfyve21	0.823741	0.000160027	-0.613851	0.0149248
brown	Ctcf	-0.823725	0.000160118	0.394169	0.145999
blue	Rab28	0.823662	0.000160465	-0.644914	0.00943458
lightsteelblue1	Fbxl22	-0.82366	0.000160472	0.537945	0.0385965
red	Fam83a	-0.823608	0.000160758	0.514755	0.0495951
tan	Msh2	0.823558	0.000161037	-0.395069	0.144998
salmon4	A2NAI0_RAT	-0.823513	0.000161285	0.4042	0.135102
darkturquoise	Ube2n	0.823467	0.000161541	-0.402622	0.136778
maroon	D3ZN89_RAT	0.823432	0.00016173	-0.560976	0.0295838
turquoise	Mcm10	0.823431	0.000161736	-0.506623	0.0539504
brown	D4ADJ5_RAT	0.823397	0.000161927	-0.734356	0.00182323
darkseagreen4	Olr1139	0.823379	0.000162024	-0.513123	0.0504479
brown	Ficd	0.823361	0.000162128	-0.590268	0.0205302
lightgreen	Olr479	0.823354	0.000162165	-0.595749	0.0191033
brown	Adam28	0.823332	0.000162289	-0.423671	0.115554
white	K1731_RAT	0.823324	0.000162333	-0.446647	0.0951122
turquoise	Gas7	-0.82329	0.00016252	0.584084	0.0222364
salmon4	Olr582	0.823237	0.000162814	-0.469413	0.0775075
darkred	D3ZHF3_RAT	0.823234	0.000162834	-0.681368	0.00515657
orangered4	Zc3h6	0.823169	0.000163193	-0.580745	0.0232015
bisque4	Klrc1	0.823133	0.000163397	-0.450609	0.0918628
plum2	Fkbp7	0.823129	0.000163415	-0.786098	0.000510989
maroon	Anxa1	0.823112	0.000163515	-0.572541	0.0257081
saddlebrown	Acvr1b	-0.823096	0.000163605	0.519345	0.0472543
lightcyan	F1M4N6_RAT	0.823092	0.000163624	-0.489428	0.0640711
lightgreen	F1M1E4_RAT	0.823086	0.000163659	-0.517983	0.0479404
orange	Ap2a1	0.823046	0.000163883	-0.609885	0.0157732
brown	Them4	0.823037	0.000163931	-0.606621	0.0164991
brown	Tas2r136	0.823032	0.000163962	-0.558487	0.0304728
royalblue	Hbp1	0.823029	0.000163979	-0.286025	0.301388
yellow	Eif2s2	0.82297	0.00016431	-0.558112	0.0306085
turquoise	Uba1	0.822944	0.000164457	-0.475817	0.0730071
yellow	Parm1	-0.822918	0.000164601	0.468148	0.0784196
blue	Vom2r54	0.822868	0.000164882	-0.516099	0.0489013
magenta	F1M5A1_RAT	-0.822867	0.000164886	0.584465	0.0221284
darkorange	Ddit3	0.822792	0.00016531	-0.439574	0.10111
lightcyan1	Fbxw17	-0.822791	0.000165316	0.423216	0.115987
royalblue	Socs4	0.822701	0.000165823	-0.52545	0.0442688
greenyellow	SNORA13	0.822695	0.00016586	-0.60355	0.0172052
darkolivegreen	Pcdhga11	-0.8226	0.000166395	0.459455	0.0848938
darkgrey	Ttc5	-0.822582	0.000166496	0.444095	0.0972468
yellow	F1LYS6_RAT	0.822503	0.000166944	-0.620386	0.013604
yellow	Slc8a3	0.822501	0.000166956	-0.483886	0.0676086
black	Lrrc61	0.822481	0.00016707	-0.550138	0.0336018
coral1	D4A9F2_RAT	0.822464	0.000167165	-0.440815	0.10004
pink	Rabgef1	-0.822389	0.000167594	0.391369	0.149143
yellow	Zfp41	-0.822357	0.000167776	0.485047	0.0668558
mediumpurple3	Coil	0.82233	0.00016793	-0.761812	0.000964723
greenyellow	RHBD3_RAT	0.822309	0.00016805	-0.648753	0.00888476
lightsteelblue1	LOC100361806	-0.822287	0.000168179	0.45252	0.0903243
coral2	LOC100361923	-0.822221	0.000168556	0.519303	0.0472756
ivory	T	0.822216	0.000168585	-0.629214	0.0119658
royalblue	LOC100362962	0.822135	0.000169049	-0.487757	0.0651236
red	Stx17	-0.822028	0.000169666	0.407504	0.131637
darkred	Gpx2	-0.822016	0.000169731	0.524736	0.0446106
magenta	Cyb5b	0.822008	0.000169778	-0.564771	0.0282665
yellow	Olr1695	0.822002	0.000169812	-0.625205	0.0126895
turquoise	LOC499806	-0.821988	0.000169898	0.654463	0.00811353
brown	F1LU18_RAT	-0.82196	0.000170054	0.554829	0.0318155
blue	Mef2a	0.821882	0.000170507	-0.577125	0.0242835
magenta	Mtmr9	0.821875	0.000170547	-0.45643	0.0872335
darkorange	Pgk1	0.821874	0.000170553	-0.438912	0.101685
yellow	Ppm1d	0.821874	0.000170556	-0.547513	0.0346336
lightsteelblue1	Znf777	-0.821872	0.000170564	0.527649	0.0432284
green	Agtpbp1	-0.821866	0.000170601	0.414842	0.124159
brown	Ik	0.821844	0.000170727	-0.448365	0.0936936
paleturquoise	Cdc42ep5	-0.82184	0.000170748	0.409173	0.12991
blue	Olr1726	0.821814	0.000170903	-0.590564	0.0204512
maroon	Olr1253	-0.821749	0.000171278	0.513784	0.0501014
honeydew1	Ndufb10	-0.821709	0.000171511	0.433675	0.106313
brown4	Smad9	-0.821653	0.000171838	0.483878	0.0676137
black	Il23a	-0.821649	0.000171858	0.555336	0.0316266
turquoise	Ate1	0.821573	0.000172305	-0.446046	0.0956119
blue	Litaf	0.82154	0.000172495	-0.477035	0.0721733
turquoise	Smu1	0.821516	0.000172639	-0.494464	0.0609753
blue	LOC100360777	0.821453	0.000173007	-0.603423	0.0172348
purple	Tcf12	0.821441	0.000173074	-0.448998	0.0931747
darkgreen	Olr1720	0.82142	0.0001732	-0.574265	0.0251652
red	F1LUY3_RAT	-0.821415	0.000173228	0.443504	0.097746
brown	Pdp1	0.821388	0.000173388	-0.595175	0.0192492
turquoise	Arl6ip1	0.821332	0.000173712	-0.482797	0.0683197
brown	Rnft2	-0.82131	0.000173843	0.570969	0.0262108
skyblue1	Olr144	-0.821305	0.000173874	0.561996	0.0292255
midnightblue	KKCC1_RAT	-0.821299	0.000173911	0.773526	0.00071677
midnightblue	Zmat4	-0.821203	0.000174474	0.47406	0.0742228
brown4	D4A8W1_RAT	-0.821153	0.000174769	0.376517	0.16658
lightcyan	Snx33	-0.821153	0.000174769	0.569601	0.0266546
turquoise	F1LXL1_RAT	-0.821075	0.000175227	0.593943	0.0195649
yellow	Bach2	-0.820998	0.000175684	0.485499	0.0665649
skyblue	RGD1563263	-0.820951	0.000175967	0.597573	0.0186458
coral1	Fam175b	0.820946	0.000175996	-0.654751	0.00807605
darkorange2	D3ZGZ2_RAT	0.820932	0.000176079	-0.478282	0.0713262
grey60	Th	0.820818	0.000176756	-0.219397	0.432073
coral2	LOC691853	-0.820802	0.00017685	0.390787	0.149803
brown	F1M0R1_RAT	-0.820797	0.000176878	0.47831	0.0713077
brown	Eif2a	0.820789	0.000176929	-0.451207	0.0913794
salmon	Plec	-0.820755	0.000177128	0.65157	0.00849743
green	Col6a3	0.820748	0.000177172	-0.373782	0.16993
ivory	Rpl10l	-0.820719	0.000177344	0.551384	0.03312
darkseagreen4	Csf1r	-0.820718	0.000177354	0.341603	0.212708
yellow	F1LVZ8_RAT	-0.820715	0.000177369	0.466298	0.0797671
[truncated: 10,555 more rows]
