# Supplementary material for: Overlapping signatures of chronic pain in the DNA methylation landscape of prefrontal cortex and peripheral T cells
Source: Sci Rep. 2016 Jan 28;6:19615. doi: 10.1038/srep19615 (PMC4730199; doi:10.1038/srep19615)
Supplement: Supplementary Table S5 [file srep19615-s3.xls]

## Sheet: 1 - Bio Functions
Table S5: List of genes differentially methylated at promoters (q<0.2) between SNI and Sham rats and their associated degrees.
Gene Symbol	Methylation differential	Degree
Ubc	0.753012	215
Foxp3	-0.68103	209
Nanog	-1.26282	169
Nphp4	-0.853959	97
Fbxo32	0.979085	89
Iqcb1	0.708853	80
Hdac1	-1.06669	79
Ywhae	0.824818	75
Tcf3	-1.10362	71
Htt	1.0246	68
Grin1	0.959596	66
Esrrb	-0.777932	55
Mdm2	0.684827	53
Ikbkg	-1.10608	52
Ndn	-1.09823	48
Sin3a	-0.893762	44
Nedd4	0.769133	43
Axin1	-1.35317	43
Tfcp2l1	0.976108	39
Hdac2	-1.03376	37
Per1	0.720599	32
Nfkbia	0.917514	31
Ncoa3	-0.922677	31
Hsp90ab1	1.0694	31
Nphp1	-0.359239	30
Rela	0.875695	30
Ewsr1	0.971025	28
Mta2	-1.19061	28
Inpp5d	-0.839884	27
Crebbp	0.217104	27
Apc	0.864656	26
Src	0.646458	26
Cdkn2a	0.913007	25
Dlg4	-1.12202	25
Sox2	1.00537	25
Snap25	0.446335	24
Dok1	0.738218	23
Sumo1	0.573394	22
Nr0b1	0.409139	21
Tlx3	1.08392	21
Gsk3b	1.24857	21
Cdk2	1.08732	21
Abl1	1.12828	21
Myd88	0.677077	20
Pxn	-0.644762	20
Grb2	-0.745985	19
Dvl2	-1.00822	19
Mapk1	0.819438	19
Sp1	1.06016	19
Jak2	0.96885	19
Ikbkb	0.676712	18
Sufu	0.646928	18
Chd4	-1.25788	18
Smad3	-0.659419	18
Shc1	0.950168	18
Mks1	-1.29222	18
Dmrt2	0.972985	17
Ppp2ca	0.691985	17
Tbp	0.848758	17
Cdkn1b	0.862206	17
Snca	1.01038	17
Psen1	0.884649	17
Actb	0.586299	16
Vamp2	0.593098	16
E2f1	-0.25719	16
Grin2a	-0.951876	16
Atf4	0.709084	16
Brca1	1.05333	16
Ahi1	0.718335	16
Tlr4	-0.913779	16
Smarca2	0.806291	16
Stub1	0.782471	15
Ppp1ca	0.878776	15
Ndel1	0.821995	15
Pcna	0.903722	15
Clock	1.0629	15
Lipc	0.502413	15
Polr2a	0.619321	15
Runx1	1.04303	15
Nr0b2	-0.66505	15
Ikzf1	-1.10563	15
Atf2	0.549756	15
Chuk	1.04843	14
Ccnb1ip1	-0.796411	14
Ctnnd1	0.747955	14
Nacc1	-1.10514	14
Bcl2	1.28595	13
Dlg1	0.70216	13
Cry2	0.92191	13
Runx2	0.983279	13
Ssbp3	0.783647	13
Gata1	-0.602404	13
Ccne1	-1.04213	13
Daxx	0.786113	13
Tal1	0.654436	13
Sharpin	1.00105	13
Usp2	-0.835493	13
Pou2f1	0.965522	13
Itpr1	0.938974	13
Pafah1b1	1.24516	13
Cep290	0.828611	13
Stat3	1.19332	13
Tle1	0.93475	13
Setdb1	-0.944972	12
Ssbp4	0.796096	12
Ldb1	0.572043	12
Map1b	0.969744	12
Socs3	0.773581	12
Crk	0.956744	12
Ptpn11	-1.45018	12
Fos	0.79065	12
Nfkb1	-0.995914	12
Gmnn	0.66416	12
Tcf12	1.04269	12
Rev1	1.67352	11
Pparg	1.10514	11
Ncstn	0.6489	11
Cops2	1.14168	11
Pax6	0.74674	11
Rnf31	-0.911494	11
Ppargc1a	-0.970084	11
Rbbp7	0.64604	11
Syp	0.888164	11
Was	-1.20388	11
Sall1	0.271405	11
Cblb	-0.908981	11
Leo1	0.751802	11
Msx1	1.269	11
Dnajc5	0.556435	11
Sgta	1.66751	11
Csf1r	-0.926808	11
Jdp2	0.080506	11
Nr3c2	1.15996	10
Ppp2r1a	1.2984	10
Pias1	-0.751019	10
Sirt2	-1.04251	10
Emx1	0.678451	10
Smarca5	0.928301	10
Ascl1	-1.12969	10
Btrc	-0.551415	10
Hsp90aa1	0.52744	10
Aph1a	1.2842	10
Map3k1	0.61919	10
Smurf1	1.08023	10
Hoxa9	0.841275	10
Whsc1	-0.0171481	10
Dab1	-1.25798	10
Tet1	-0.867963	10
Pcbd1	-1.26268	10
Aes	-0.894641	10
Tle4	1.10619	10
Tcf4	-0.273365	10
Spata24	0.769809	10
Map3k7	0.714557	10
Rac1	0.63601	9
Mybbp1a	-1.03852	9
Pbx1	-0.283769	9
Cops5	0.682141	9
Spi1	-0.84304	9
Gtf2a1	0.898378	9
Med16	-1.05367	9
Yy1	0.633459	9
Eed	1.20518	9
Hif1a	1.10506	9
Ube2n	0.522322	9
Ccna2	0.6558	9
Nfkb2	0.899702	9
Csnk1e	-1.36357	9
Pak1	-0.864623	9
Cbx7	-1.04822	9
App	0.599952	9
Zfand2a	0.613079	9
Lck	-0.787277	9
Hdac6	-0.803423	9
Cebpb	-0.926958	9
Hdac5	-0.926002	9
Esr1	0.942104	9
Tardbp	0.779945	9
Creb1	-1.03468	9
Ctr9	1.07665	9
Ctcf	-1.0566	9
Spry2	1.04054	9
Egr1	0.752605	9
Rnf123	1.0665	9
Kat5	0.770947	8
Mef2c	-0.857613	8
Ash2l	0.80417	8
Mitf	-0.730933	8
Nr3c1	1.63411	8
Smad5	0.671338	8
Irf1	0.796643	8
Gpbp1	1.00148	8
Sf1	0.92254	8
Calm3	0.815242	8
Gsc	0.80747	8
Trim27	0.85567	8
Vangl2	-1.37834	8
Nkx2-5	0.878609	8
Pax3	0.820239	8
Dnaja1	0.847026	8
Kit	1.23152	8
Gtf2b	0.939414	8
Sod1	0.530681	8
Ggn	-1.05072	8
Smn1	0.836051	8
Tbk1	1.03331	8
Smad9	-0.799598	8
Ube4b	-0.737302	8
Cdc20	0.672297	7
Cul5	1.07271	7
Bcl2l11	0.0914594	7
Pias3	0.685833	7
Neurl2	0.503671	7
Dnmt3a	-0.799807	7
Sap18	0.734128	7
Six1	1.06419	7
Cacybp	1.03077	7
Ift88	0.927707	7
Lin7c	0.953247	7
Foxh1	-0.811804	7
Ercc8	0.738101	7
Runx1t1	-0.7161	7
Hspa9	0.696706	7
Pdcd6ip	-0.866403	7
Psma1	0.821593	7
Prkcz	1.09383	7
Zap70	-0.808599	7
Tcerg1	0.907554	7
Prmt5	-0.83642	7
Prmt1	-0.454068	7
Dmap1	-0.831786	7
Eef1a1	0.592826	7
Cish	1.10436	7
Mecp2	0.929857	7
Map3k2	-0.863843	7
Myocd	-1.10602	7
Vps18	0.0838005	7
Krt1	0.885438	7
Psme3	-0.134775	7
Ccar1	1.16088	7
Enah	-1.31194	7
Nfkbib	0.476932	7
Ube2l3	0.315563	7
Ogt	0.976991	7
Hspd1	0.758498	7
Myc	1.27151	7
Gatad2a	-0.941024	7
Foxp1	-1.10299	7
Ctbp2	0.324351	7
Ksr1	-0.584764	7
Gopc	0.71546	7
Kpna2	-0.990354	7
Tsc22d3	0.895828	7
Hgs	-1.06501	7
Id2	0.884	7
Atg16l1	0.750723	6
Wwtr1	0.805937	6
Ruvbl2	-1.27175	6
Thrb	-0.924213	6
Taz	0.925907	6
Ehmt2	-0.950956	6
Tceb2	-1.27221	6
Pknox1	-1.49882	6
Myh9	-0.767102	6
Sertad1	0.99078	6
Tceb1	0.725609	6
Nr1i3	-1.30977	6
Nrip1	-0.966518	6
Usp8	1.04448	6
Polr1a	-0.50091	6
Tyrobp	-0.899254	6
Gtf2a1l	-1.0697	6
Fbxl2	-0.861799	6
Meis2	1.14875	6
Irf9	-1.04307	6
Gapdh	0.792432	6
Ddx5	1.22612	6
Hand2	0.876558	6
Als2	0.74828	6
Nap1l2	1.05258	6
Slc1a2	-1.01839	6
Tax1bp1	1.04542	6
Smc3	0.845011	6
Grip1	-0.829015	6
Cltc	0.76391	6
Atxn3	-1.01128	6
Polk	1.63424	6
Map3k4	0.747855	6
Hspa2	1.02983	6
Jup	0.702863	6
Porcn	-0.752115	6
Syvn1	-0.727006	6
Pla2g2a	0.794854	6
Xiap	-0.966946	6
Sfrp1	0.585504	6
Dkk1	1.06295	6
Irak4	1.04235	6
Il1r1	0.0106729	6
Pik3cb	-0.679884	6
Ptk2b	-0.650991	6
Tcp1	0.852681	6
Tec	1.33307	6
Hist2h4	1.03446	6
Dag1	1.11749	6
Tsc2	0.646644	6
Rbbp5	0.822778	6
Prkaca	0.709082	6
Satb2	0.59489	6
Psmd2	1.24245	6
Tek	-1.13532	6
Klrk1	1.145	6
Tsc1	-1.58128	6
Gli3	0.701922	6
Psen2	-0.806039	6
Calr	0.749929	6
Map2k1	0.775323	6
Gatad2b	1.18848	6
Csk	-1.17055	6
Spry1	0.93638	6
Neurod1	0.898266	6
Suds3	0.797445	6
Chordc1	0.960716	6
Dapk3	0.827796	6
Tef	1.08182	6
Nr5a1	-0.510757	5
Fancl	1.20186	5
Dcc	-0.70388	5
Iqgap1	-0.958156	5
Ncl	0.586513	5
Dync1h1	-1.14087	5
Chd8	0.793872	5
Inppl1	-0.387826	5
Hand1	0.945968	5
Pbx2	-1.1225	5
Med1	1.45153	5
Polr2b	0.913718	5
Siah2	0.885987	5
Rnf19a	1.15294	5
Phf17	0.844612	5
Krt8	0.840471	5
Gtf2e1	1.02159	5
Nfkbiz	0.78512	5
Hnf4g	0.941169	5
Rest	1.47006	5
Esrra	1.0578	5
Parp1	1.03829	5
Sorbs2	0.180206	5
Mixl1	0.65217	5
Adrbk1	0.698225	5
Hoxc12	1.49851	5
Ciita	-1.07873	5
Ddx20	0.797421	5
Mdm4	-1.10778	5
Aurka	1.1846	5
Myog	-1.79697	5
Mapk3	-0.932932	5
Slc34a1	-0.773514	5
Socs2	0.899385	5
Tuba4a	0.75941	5
E2f3	0.846821	5
Hnrnpa2b1	0.897456	5
Dpysl5	-1.09332	5
Ndfip1	0.905043	5
Nr1h3	-0.97703	5
Mapt	1.08319	5
Plcg1	-0.728401	5
Scnn1b	0.702896	5
Fam175b	0.920102	5
Rer1	0.779584	5
Pin1	0.890166	5
Wwp2	-0.945025	5
Rps27a	0.777567	5
Nefl	0.728911	5
Ss18	1.75347	5
Tnfrsf1a	0.764528	5
Ntrk1	0.654811	5
Asap1	-1.10695	5
Rad18	-0.797013	5
Atr	0.944675	5
Ntrk2	1.0974	5
Sfpq	0.803591	5
Dvl3	1.10509	5
Pgr	0.998258	5
Map2k7	0.664609	5
Plec	-0.806607	5
Psmd1	1.15146	5
Pbrm1	-1.11072	5
Anxa1	0.812225	5
Atg5	1.44578	5
Hcst	-0.877679	5
Krt2	1.25081	5
Anxa2	-0.841863	5
Krt14	-0.795183	5
Hcfc1	0.904378	5
Homer2	-0.748833	5
Nono	0.979056	5
Pcgf2	-0.958295	5
Chd3	0.848279	5
Lnx1	-1.49016	5
Bach1	-1.02016	5
Phb2	0.828222	5
Siah1a	-0.972042	5
Rag1	1.25489	5
Eif4e	1.0649	5
Sp2	-0.534747	5
Ets1	1.02971	5
Zbtb33	0.875683	5
Wrnip1	0.861028	5
Atg7	-1.02654	5
Rel	-1.35671	4
Gli1	-1.51684	4
Irf7	0.904128	4
Arrb1	0.659991	4
Nck1	-0.842629	4
Hnrnpf	1.00696	4
Dnajb6	-1.04494	4
Elf1	1.40163	4
Capzb	1.26476	4
Ppp2r3a	1.22319	4
Rps3	0.384355	4
Dpf2	0.72794	4
Nfatc3	0.791759	4
Msx2	0.0528076	4
Dctn1	-1.09247	4
Ctbp1	0.614979	4
Bsx	0.64181	4
Id1	1.21416	4
Wdr1	0.931438	4
Hoxd10	0.996887	4
Grb10	0.744346	4
Cask	-0.372029	4
Per3	1.15352	4
Polh	0.870719	4
Snta1	-0.986069	4
Sirpa	-1.12943	4
Srebf1	0.787336	4
Zfp110	-0.802129	4
Hdac9	-1.13654	4
Dbp	0.60088	4
Hdac10	-1.03204	4
Pfn1	0.872745	4
Hsf1	0.592818	4
Optn	1.13815	4
Col1a1	0.0679437	4
Myo1c	-1.0562	4
Casp3	-0.617604	4
Rai14	-0.934668	4
Cttn	-0.799877	4
Zfp111	-0.667862	4
Erg	-0.514122	4
Tfdp2	0.86141	4
Dnmt3l	-0.574472	4
Bahd1	-0.841947	4
Cul7	-1.09811	4
Cbx3	0.885399	4
Cdc73	0.958346	4
Gmeb2	1.06844	4
Dlx1	0.755298	4
Rims2	1.12184	4
Hoxd12	0.879839	4
Tbx21	-0.777162	4
Pik3r2	0.672391	4
Tyr	1.23945	4
Bcl6	1.13664	4
Arhgap1	-0.806919	4
Prkcsh	0.761773	4
Cacnb2	0.329895	4
Kif3a	0.138341	4
Fmn1	0.690239	4
Vps35	0.896871	4
Hnrnpu	1.40746	4
Pabpc1	0.878809	4
Tirap	0.881918	4
Pi4ka	-1.0844	4
Poli	0.665408	4
Gspt1	0.749263	4
Ccng1	0.694309	4
Usf1	0.776478	4
Limk1	0.728797	4
Nbn	1.06245	4
Pkd2	-1.1875	4
Ccnb1	-1.09184	4
Nasp	0.542002	4
Mdk	-0.660138	4
Kif3b	-1.23196	4
Kifap3	1.29417	4
Hnf4a	-0.978596	4
Pea15a	0.63375	4
Itch	-1.16771	4
Acta1	-1.08416	4
Rin1	0.701779	4
Nbr1	1.03641	4
Kdm5b	-0.0508344	4
Ddx41	1.02778	4
Ldha	0.728369	4
Dpysl2	0.837355	4
H3f3b	1.05521	4
Itgb1	-1.18068	4
Wnt3a	-0.701866	4
Rnf111	0.550882	4
Arih2	0.963934	4
Rapgef1	-1.19381	4
Uchl1	0.325567	4
Abi1	-1.52638	4
Sgca	-0.927774	4
Sgcd	1.06077	4
Foxo1	1.15213	4
Wiz	-1.02902	4
Gabbr1	-0.956483	4
Senp2	1.01812	4
Cacna1a	-0.953359	4
Dysf	-1.2691	4
Cacna1b	-0.855606	4
Nap1l4	1.08359	4
Rad21	1.12905	4
Met	-0.921568	4
Psmc5	0.591915	4
Utrn	0.686777	4
Nxf1	0.719489	4
Ncor2	-0.811165	4
Vezf1	1.14779	4
Krt42	-0.905574	4
Bcl11b	0.975798	4
Ikzf3	-0.739674	4
Plekhb1	-0.799711	4
Pclo	0.952983	4
Cdh17	-0.604131	4
Trim2	0.794288	4
Musk	-1.24025	4
Zfp64	0.0370148	4
Pitx2	0.77476	3
Rab33b	1.44681	3
Vax2	0.551002	3
Csnk1a1	0.735964	3
Cit	-0.869376	3
Egr2	0.800545	3
Ppargc1b	-0.448792	3
Eif4ebp2	-0.0043571	3
Eif2a	1.33287	3
Eps8	-1.0345	3
Hnrnpa1	0.839775	3
Mxi1	0.872212	3
Actc1	0.871668	3
Flot1	0.577887	3
Psmc4	0.786404	3
Isl2	0.839522	3
Tial1	0.70711	3
Cnot3	0.116638	3
Irf3	0.340395	3
Zbtb3	0.0891138	3
Fancc	0.856827	3
Gstp1	1.34826	3
Rassf1	-0.400012	3
Gsk3a	1.11712	3
Jak1	-0.930502	3
Trps1	0.875998	3
Rbm39	0.612722	3
Eya3	-1.26072	3
Zbtb24	0.954328	3
Htra2	0.561189	3
Csn2	0.791773	3
Rnps1	-1.14608	3
Hist1h2ao	1.2345	3
Uba3	1.1567	3
Pdia2	-1.15375	3
Gorab	0.734528	3
Rps6ka3	0.959929	3
Cdt1	0.661732	3
Scyl1	-0.798178	3
Myh10	-0.6614	3
Ppfia2	1.11801	3
Nupr1	-0.973566	3
Alb	-1.15197	3
Kif1b	1.35732	3
Scrib	0.577589	3
Jakmip1	-0.866249	3
Dlx5	0.554325	3
Eef1b2	1.04139	3
Hoxd13	0.920572	3
Lmx1b	0.573142	3
Usp14	-0.959087	3
Nr6a1	1.05965	3
Bcl6b	-1.43756	3
Olig1	0.935176	3
Gmeb1	-1.5047	3
Atxn1	0.949976	3
Atp6v0c	-1.71995	3
Vdac1	1.19654	3
Etv3	0.987297	3
Limk2	0.858377	3
Hnrnph2	1.16014	3
Trim67	0.841242	3
Plk1	0.772386	3
Vps26a	0.967111	3
Foxo3	1.05926	3
Egln3	1.24744	3
Yes1	-0.7088	3
Vgll2	0.864859	3
Itsn1	-1.02127	3
Efr3b	-0.75985	3
Gria2	1.02182	3
Aebp2	-1.59492	3
Aug-00	0.342395	3
Tubb6	0.914622	3
Actr1a	0.906059	3
Sptan1	1.73623	3
Ube2v1	-1.03604	3
Aldoa	0.617765	3
Map2	0.852667	3
Crmp1	-0.736075	3
Dpysl3	0.819981	3
Lrp1b	1.23966	3
Scnn1g	0.816665	3
Adcy8	0.630648	3
Phf20	-1.06027	3
Cdh5	-0.833032	3
Des	-0.730708	3
Frmd4b	1.24848	3
Arhgef7	-0.302086	3
Cacnb1	0.788373	3
Lhx9	0.193936	3
Otud7b	1.04307	3
Ube2d3	0.856297	3
Tnf	-0.741143	3
Dll1	0.941567	3
Rpl11	0.549237	3
Ido1	-1.11637	3
Syt1	0.93429	3
Shh	0.900599	3
Rab3a	0.55335	3
Fzd4	0.882383	3
Wnt7b	0.921034	3
Wnt5a	0.778532	3
Wnt7a	0.932415	3
Ncoa2	-0.895104	3
Erbb2	0.895191	3
Ube2b	0.862006	3
Rpl28	0.943817	3
Capza1	0.912658	3
Stx6	0.998811	3
Shank3	-0.667249	3
Myo6	-0.446725	3
Frs2	1.07522	3
Casp7	0.659167	3
Wnt3	0.2425	3
Slc2a4	0.597115	3
Rsrc1	1.08777	3
Abl2	-0.921964	3
Rab27a	0.846703	3
Tln1	-0.336661	3
Brd7	-0.681447	3
Cdk7	1.07201	3
Dusp2	0.787028	3
Kcnj11	-1.32064	3
S1pr1	0.649412	3
Agrn	-1.05528	3
Ywhaq	1.30032	3
Mnt	0.822238	3
Capn2	-1.09199	3
Spag16	-1.18777	3
Tia1	1.1453	3
Fzd8	0.776236	3
Dok2	-1.02719	3
Tnks	-1.18436	3
Bcl2l1	-0.847972	3
Catsper1	-1.07026	3
Polb	1.04548	3
Xpo1	1.02748	3
Hist2h3c2	0.928742	3
Trim33	0.60257	3
Brd8	-0.415781	3
Pcgf6	0.756188	3
Uba52	0.637807	3
Mapk9	-0.496173	3
Cad	0.90943	3
Kpna3	0.799066	3
Rtn4	0.932524	3
Apex1	0.894663	3
Prkcq	-0.977565	3
Ezh1	-1.0056	3
Hist2h4	1.03446	3
Tbpl1	0.952321	3
Kdm4c	1.06039	3
Actn2	-1.27956	3
Tpm1	0.738336	3
Ipo9	1.54859	3
Lox	-0.56297	3
Krt17	-0.646657	3
Calm3	0.815242	3
Bag2	-0.887235	3
Flnb	0.0202304	3
Vangl1	-0.983294	3
Hipk2	-0.702629	3
Zdhhc15	-0.991847	3
Adipoq	-0.839416	3
Klhl17	0.821558	3
Mypop	0.849166	3
Pfkl	0.923325	2
Syn1	1.02475	2
Cotl1	-1.2984	2
Ap2b1	1.08078	2
Rcor1	-0.64732	2
Rsbn1	1.32684	2
Git2	0.94994	2
Polr2c	0.875939	2
Snrnp70	0.822058	2
Arc	-0.758712	2
Csnk1d	-0.39003	2
Dlgap1	-0.913471	2
Syngap1	-0.739812	2
Efna1	0.711603	2
Nol10	-1.13997	2
Slc9a1	0.707784	2
Eif3e	0.904161	2
Wdr33	0.592929	2
S100a1	-0.940031	2
S100a6	-0.921853	2
Spta1	1.54199	2
Lhb	-0.972955	2
Dlg2	0.850976	2
Psmd6	1.12671	2
Dnttip1	-1.01149	2
Nr4a3	0.95587	2
Arid5b	1.04735	2
Senp3	0.811567	2
Rplp0	-1.06258	2
Aifm1	1.09732	2
Taf5	1.02224	2
Maml1	0.681096	2
Mafb	0.762363	2
Tpt1	0.751137	2
Eif3a	1.23829	2
Taf15	0.868885	2
Nfatc4	-0.993096	2
Mafa	-1.25306	2
Clip1	0.618317	2
Asap2	-0.834225	2
Strap	0.992441	2
Ptpra	0.736806	2
Coro1a	-1.1658	2
Msl1	0.915756	2
Mthfs	-0.0470113	2
Fancg	0.734861	2
Fanca	1.38001	2
Rhoq	0.981047	2
Gfi1	0.907406	2
Cdc37	0.529133	2
Fbxo6	-0.810171	2
Rorb	-1.32095	2
Abtb1	-0.523663	2
Nr4a1	-1.61062	2
Dok3	-1.05872	2
Gga1	0.794503	2
Ifi204	-0.814097	2
Cyth3	-1.2073	2
Bace1	-1.19787	2
Map1lc3b	-0.676279	2
Gtpbp4	0.72141	2
Dpy30	-1.10819	2
Nop14	1.01344	2
Ankrd1	-0.934016	2
Capn3	-1.25597	2
Gipc1	0.674039	2
Paf1	0.720324	2
Psma6	1.7659	2
Dnajb3	-0.898392	2
Pklr	0.777651	2
Trim63	-0.802648	2
Nhlrc1	-1.06671	2
Asb15	-0.460152	2
Brpf1	-0.623286	2
Prdx5	0.98922	2
Fbxl3	-1.62706	2
Map3k8	-0.795827	2
Atf3	0.746246	2
Ubr5	-1.62594	2
Tbata	-0.917235	2
Neurog1	0.732248	2
Asb6	0.553298	2
Nkd2	-1.07958	2
Mllt3	-0.886274	2
Polr3f	0.830835	2
Trip4	1.16477	2
Hcn1	-1.41234	2
Esr2	-0.772843	2
Hps6	1.17433	2
Hps5	-1.00978	2
Psma4	1.07903	2
Nab2	0.920283	2
Pias2	-0.957339	2
Topors	0.884585	2
Muc20	-0.771241	2
Cdc27	-0.459031	2
Ptpn13	0.77027	2
Gas7	-0.943673	2
Car1	1.29404	2
Alk	-0.865085	2
Crebzf	1.13518	2
Cul9	-0.839921	2
Sdc1	-0.901141	2
Csnk2a1	0.951202	2
Lpxn	-1.05421	2
Cdx2	1.16966	2
Cdx4	0.709177	2
Syngr3	0.844507	2
Hoxc4	1.00601	2
Spop	-1.04141	2
Smyd1	0.775745	2
Sox15	-1.11928	2
Ferd3l	1.39417	2
Prrg2	0.845462	2
Litaf	0.635512	2
Atp6v1g1	0.804229	2
Bean1	-1.06245	2
Map4	1.18522	2
Slc25a3	0.853587	2
Gtse1	1.13935	2
B2m	0.707938	2
Gnao1	0.586379	2
Cacna1c	-0.973107	2
Scn5a	-0.766614	2
Scn9a	1.20077	2
Scn3a	1.35167	2
Scn2a1	1.03725	2
Ptprc	-1.13284	2
Exoc4	1.39413	2
Homer3	-0.798433	2
Kndc1	0.861936	2
Luc7l	0.998194	2
Chrna3	1.05526	2
Chrna5	0.772307	2
Fbxw8	0.639847	2
Arhgef2	0.555817	2
Uqcrc1	0.847115	2
Uaca	0.621015	2
Wwox	1.14109	2
Stxbp1	1.06937	2
Fgfbp1	-1.40019	2
Vps29	0.748019	2
Ube3a	0.585399	2
Sf3b4	0.950521	2
Dot1l	-1.21847	2
Stau1	-0.362698	2
Smarcd3	0.135834	2
Kcnq3	-1.42053	2
Anxa6	-0.954381	2
Ube2a	0.501827	2
Topbp1	1.04906	2
Slc9a3r2	0.0139568	2
Camk2b	-0.841924	2
Nrap	0.677528	2
Pdzd3	-1.23021	2
Atp5b	0.742254	2
Zfp91	0.500945	2
Cul2	-1.67875	2
Mdh2	0.810197	2
Fbxo5	0.813069	2
Ednra	-0.990499	2
Vps45	0.879343	2
Capza2	0.973951	2
Fez2	1.0827	2
Cops4	0.835106	2
Hunk	0.743048	2
Dpysl4	-0.71954	2
Sbds	1.02527	2
Asb2	-1.06312	2
Trim21	-1.0377	2
Pole	-1.08769	2
Shc3	1.32897	2
Sap130	0.946309	2
Gnb2l1	0.940448	2
Notch3	-0.676623	2
Notch2	1.14783	2
Wnt8a	0.624647	2
Dbn1	-0.946565	2
Dcx	-0.889791	2
Kdm4a	-0.651408	2
Fiz1	-0.319506	2
Pum2	1.34721	2
Ulk1	0.55907	2
Mark3	0.807375	2
Trpm7	1.07807	2
Myh2	-0.868678	2
Rph3al	-1.03393	2
Mafk	0.920633	2
Ccnh	1.22477	2
Sh3bp2	-0.288499	2
Psmd14	-1.19852	2
Ube2d1	-1.07179	2
Chek2	0.713777	2
Prkca	0.961682	2
Fem1b	0.901335	2
Trib3	-0.247661	2
Aug-01	-0.835994	2
Wbp1	0.771287	2
Wbp2	1.02019	2
Reps2	0.530815	2
Dyx1c1	-0.964239	2
Mcm10	0.830029	2
Mcm6	0.888199	2
Camk1	1.26337	2
Hap1	0.928589	2
Ift57	0.722844	2
Lbr	-0.659287	2
Mad2l1	0.602726	2
Igbp1	1.34431	2
Tuba1c	1.40786	2
Prpf31	-1.18257	2
Casp6	-0.767496	2
Irak3	0.673319	2
Wnt11	1.40417	2
Actn3	0.648023	2
Prmt2	0.973657	2
Hmga1	-1.0966	2
Nrcam	0.767573	2
Nedd9	0.110199	2
Anapc7	0.792354	2
Lrrk1	-1.03303	2
Scn8a	-0.911119	2
Mael	-0.909326	2
Prmt6	1.16083	2
Nploc4	-0.976353	2
Mllt10	0.771139	2
Crhr2	-0.409899	2
Nde1	-0.982407	2
Fyb	-1.1649	2
Cfl1	1.1919	2
Il6	1.11257	2
Apbb1	-1.13094	2
Prop1	-0.930101	2
Arih1	1.18621	2
Gjb6	0.910947	2
Klf10	0.881336	2
Ppm1a	-0.44926	2
Clybl	-0.080149	2
Tgfb1i1	0.70127	2
Spag6	-1.40009	2
Hhex	1.00423	2
Nkx3-1	0.84964	2
Atp6v0d2	-0.974566	2
Prss1	1.00216	2
Tuba3b	0.621241	2
Fzd5	0.944823	2
Vdr	0.885844	2
Rps6ka5	0.958266	2
Tfrc	0.887132	2
Med19	0.823178	2
Taf10	-1.37609	2
Med15	-0.153148	2
Coil	1.10086	2
Catsper4	-0.960537	2
Yeats2	-1.21636	2
Acaa2	0.801526	2
Ing3	1.17824	2
Rad51	0.992518	2
Mef2a	0.6776	2
Ndufa4	1.24576	2
Lig3	1.07331	2
Mapk10	1.04702	2
Mapkbp1	0.894433	2
Mavs	1.29929	2
Grb14	-1.02294	2
Chd5	0.989253	2
Cacnb4	-1.01288	2
Rapgef4	-1.34207	2
Tgfb1	0.597138	2
Ahctf1	-0.00845952	2
Bclaf1	0.948431	2
Eif4a1	0.861949	2
Plcb4	-0.664697	2
Tead1	0.560687	2
Tead2	-1.06276	2
Aug-03	1.14625	2
Smc1b	-0.736432	2
Mllt4	0.965158	2
Ptrf	-0.576578	2
Ankrd32	0.757694	2
Stip1	1.07042	2
Med30	-1.18999	2
Pdcd6	0.918433	2
Pard3	-0.656224	2
Eno3	-1.01284	2
Ldhb	1.08618	2
Cdh13	-0.680628	2
Atp5d	0.52091	2
Cdon	-1.13297	2
Psmc2	0.749119	2
Top1	-0.876434	2
Fancd2	-1.4654	2
Ipp	-0.997532	2
Kat2a	1.14724	2
Irf5	-0.786734	2
Zbtb39	-1.08489	2
Polr3e	0.859788	2
Hist2h4	1.03446	2
Stat2	-1.38877	2
Mapk7	0.76248	2
Ahnak	-1.37773	2
Tceb3	0.717453	2
Dnaja2	1.27672	2
Mga	-1.04894	2
Rxra	-0.696284	2
Msh2	0.660754	2
Dsp	1.08846	2
Grhl2	0.907844	2
Hadha	0.690457	2
Usp9x	0.798378	2
Gcn1l1	-1.22107	2
Sptbn1	-1.76115	2
Mdc1	0.60247	2
Hipk1	-0.641495	2
Eprs	1.06668	2
Baz1b	0.756709	2
Pink1	1.3444	2
Olfm1	-0.00725089	2
Col8a1	-0.773616	2
Trpm8	0.639633	2
Trex1	-0.5171	2
Rnf17	-0.875791	2
Sumf1	0.965902	2
E2f8	-0.633785	2
Npr2	-0.875332	2
Kif5c	-0.998685	2
Parp2	0.60607	2
Ehd3	-1.43518	2
Mzf1	-0.319132	2
Nutf2	1.03887	2
Rock2	1.18389	1
Prpf6	0.573526	1
Polr2e	1.0755	1
Slmap	1.17995	1
Cnpy4	1.01869	1
Rbm5	1.03384	1
Ocln	0.695631	1
Rbm28	0.762198	1
Rexo4	0.612232	1
Rbmx2	0.613873	1
Tnik	0.874713	1
Rrp8	0.919593	1
Sash3	-1.0465	1
Polr2j	0.769785	1
Sirt7	0.761032	1
Slit2	-0.654118	1
Robo3	0.695028	1
Foxe3	-0.794795	1
Zfp276	0.682076	1
Snrpa	-1.17456	1
Preb	-1.2068	1
Trpv5	-1.19425	1
Srrm1	1.21647	1
Atp6v0a4	-1.01453	1
Dusp4	0.64502	1
Tdrd3	-1.16636	1
Tfip11	0.711048	1
Il1b	0.620844	1
Il1rl1	-0.344244	1
Pax8	0.433281	1
Traf3ip3	0.559043	1
Grm5	1.07667	1
Uso1	1.03515	1
Utp3	1.42477	1
Isg20l2	0.909334	1
Ints10	1.06702	1
Akap5	-0.788016	1
Shank2	-1.03264	1
Ino80e	-1.59688	1
Mlxip	0.897203	1
Mlx	-0.698099	1
Krit1	0.599351	1
Mak16	0.792121	1
Leng8	1.13953	1
Mphosph10	0.947027	1
Prkar2b	0.427419	1
Noc2l	1.09336	1
Nol12	0.995052	1
Ncaph2	0.723106	1
Nusap1	0.735988	1
S100b	0.509954	1
Nudt5	0.544353	1
Arhgdia	1.08146	1
Npm3	1.09882	1
Mrpl28	0.87484	1
Pdcd4	-0.904407	1
Pfkfb3	0.6332	1
Nos1	-1.01238	1
Paics	0.593509	1
Papd4	-0.867387	1
Ppig	0.639141	1
Ppp2r5a	0.716443	1
Tbx15	-0.954603	1
Pold1	-0.756279	1
Zfp354a	1.01593	1
Ddx56	1.22962	1
Gdf3	-0.957011	1
Dhx36	1.21824	1
Pdlim7	0.927474	1
Dhx37	0.693251	1
Pdhb	1.64828	1
G3bp2	1.0398	1
Dera	-0.74572	1
Dhx30	1.00858	1
Ctps	-0.240435	1
Ddx19a	0.733124	1
Tbx3	0.751576	1
Exosc5	0.838211	1
Elf4	-0.91188	1
Fam76a	0.864775	1
Fam129a	0.0877688	1
Tex10	-0.978438	1
Exosc7	0.914811	1
Atxn2l	-1.06686	1
Ddx21	1.00956	1
Zeb2	0.839914	1
Ccdc18	0.974858	1
Eif2s2	0.82041	1
Dync1li1	1.23582	1
Rnf20	0.535305	1
Fyttd1	0.466043	1
Mep1a	-0.972033	1
Gas2l3	-1.14821	1
Capn13	-0.978994	1
Lhx1	0.563002	1
Gltscr2	-0.988861	1
Acly	0.920685	1
Gnl2	0.834379	1
Rrp9	0.929727	1
Gpatch4	0.770973	1
Fam98a	1.19109	1
Sox6	0.801739	1
Ftsj3	1.35786	1
Heatr1	-1.60594	1
Cd4	-0.72769	1
Rgs7	-1.19974	1
Psmd12	1.01355	1
Gtf3c5	0.524468	1
Rgs7bp	0.784585	1
Plrg1	1.11639	1
Ppp1cb	0.834897	1
Arfgap2	-0.539213	1
Arcn1	0.542034	1
Mprip	0.40444	1
Acsl4	1.35488	1
Tubgcp2	-1.11657	1
Acacb	-1.41425	1
Tekt4	-1.04592	1
Cux1	0.614997	1
Ccdc101	1.5275	1
Bop1	-1.1037	1
Haus4	-0.580341	1
Tubg1	1.2017	1
Cdc5l	0.965781	1
Clasp2	1.02115	1
Trappc3	-1.00977	1
Use1	1.23328	1
Clk3	0.922256	1
Tbx4	-0.900082	1
Trappc2	1.3045	1
Ubr2	0.967693	1
Lin54	-1.0407	1
Cd2bp2	1.34505	1
Cdca7l	0.554162	1
Egln2	-1.07761	1
Egln1	0.801083	1
Ifngr1	0.728553	1
Srf	0.699729	1
Acot7	-0.998621	1
Pax9	0.76419	1
Srr	1.30425	1
Rad50	0.924734	1
Gsx1	-1.03748	1
Gtf2h1	0.805117	1
Nkx6-2	0.97186	1
Dchs1	-1.00971	1
Adamts1	1.05273	1
Fetub	-1.1592	1
Anapc2	-0.515637	1
Trim26	-1.48245	1
Rchy1	0.94997	1
Slc38a2	1.11013	1
Zfp180	-0.922391	1
Ddx28	1.15467	1
Osr1	1.20391	1
Dnal1	1.35133	1
Cdc25b	0.586041	1
Hoxd3	0.652658	1
Rcc2	-0.900527	1
Polr2h	-1.25979	1
Rps29	-1.26856	1
Ankrd13b	-1.02817	1
Elavl2	0.630158	1
Nip7	0.6954	1
Mybpc2	-0.852285	1
Angptl6	-0.363145	1
Gnl3l	1.23434	1
H2-M9	1.03311	1
Hoxd1	1.20571	1
Nsun2	1.52798	1
Pard6g	1.34707	1
Mc3r	0.709015	1
Wwp1	1.59799	1
Glt1d1	-1.50509	1
Ddx27	1.18547	1
Hoxb6	0.650395	1
Rps27	1.20515	1
Ccin	0.812787	1
Gnl3	0.960526	1
Nvl	0.930348	1
Stk39	0.983138	1
Slc12a2	0.500773	1
Tollip	1.20571	1
Creb3l1	-0.783902	1
Wasf2	0.92811	1
Ift81	1.19942	1
Ube2f	1.13509	1
Ift80	1.11495	1
Cluap1	1.05695	1
Ift74	1.06303	1
Ift52	1.01624	1
Hspb11	1.24984	1
Hcn2	0.702516	1
Cd200r1	-0.556917	1
Tal2	0.572826	1
Hltf	0.73566	1
Casp9	-1.83886	1
Herc2	0.749361	1
Med20	-0.98196	1
Sptlc1	0.936886	1
Ankrd49	0.979086	1
Ppfia1	0.805485	1
Fhl5	-1.14932	1
Gmcl1	1.14056	1
Ppfia4	-0.844048	1
Filip1	-0.123926	1
Penk	1.29309	1
Srgn	-0.0440682	1
Atoh8	0.639304	1
Mrrf	1.17575	1
Spdef	-0.809639	1
Pomp	0.543392	1
Tgm2	-0.777407	1
Gsg1	-0.770406	1
Insl3	0.519093	1
Elf5	-0.893862	1
Ubxn2b	1.54845	1
Ivns1abp	-0.709496	1
Ehf	-0.889889	1
Ebf4	1.10013	1
Ebf3	0.736066	1
Ndnl2	0.831033	1
Pex5l	0.970431	1
Cryge	-1.05096	1
Nop56	0.611975	1
Hesx1	0.939307	1
Srfbp1	0.81271	1
Msx3	0.741915	1
Mbd1	-1.19649	1
Mme	1.22208	1
Dock8	0.880018	1
Ppia	0.952654	1
Nfatc2ip	-1.03166	1
Pgam5	0.985801	1
Tbc1d7	0.868661	1
Snai1	0.617278	1
Crtc1	-1.05682	1
Rsu1	1.1386	1
Parvg	-0.986977	1
Sec23a	0.741783	1
Arfip2	0.911011	1
Stmn3	-1.4459	1
Nub1	-1.30168	1
Gapdh	0.792432	1
Trim50	-0.702168	1
Lcp1	1.31773	1
Foxa1	0.617005	1
Dmwd	-0.908651	1
Gtf3c1	-1.11087	1
Epas1	0.744043	1
Atoh1	0.705546	1
Gapdh	0.792432	1
Pdgfra	-0.916692	1
Neurod4	1.26745	1
Lpin1	0.764239	1
Bard1	1.29015	1
Tnnc2	-0.776354	1
Thop1	-0.608254	1
Ppp2r4	0.598203	1
Rpl18	0.604964	1
Setbp1	-1.1708	1
Rtn2	-0.743036	1
Nap1l5	-0.29938	1
Nap1l3	0.931898	1
Uba2	-0.0968679	1
Btg2	-0.988075	1
Pgam2	-1.03096	1
Pvalb	-1.34226	1
Rpl14	0.838291	1
Acadvl	1.03767	1
Ik	1.00532	1
Atp6v1g2	0.811177	1
Vdac2	0.542313	1
Slc25a11	0.91496	1
Slc25a13	-1.28518	1
Brdt	-0.437611	1
Eif3i	-0.861036	1
Map7d1	1.11057	1
Chchd3	-1.02104	1
Ppp1r9a	-0.973063	1
Tap1	0.710423	1
Immt	1.19934	1
Ttc3	0.825404	1
Jak3	-0.803181	1
Nr2c1	-1.00873	1
Trim13	0.891379	1
Dyrk1a	1.16803	1
Wbp4	0.930046	1
Nuak1	0.676136	1
R3hdm2	1.12613	1
Lars	0.722298	1
Ptgr2	0.907673	1
Ndufa9	1.01737	1
Arpc1b	-0.701335	1
Kcnd2	0.879147	1
Cnn3	0.92276	1
Ndufs1	1.47564	1
Cd300lf	-1.17016	1
Dab2ip	-0.454054	1
Uqcrc2	0.594297	1
Mlph	-0.69216	1
Eln	0.814727	1
Ndufa8	-1.0676	1
Inha	-0.725666	1
Sestd1	-1.01704	1
Tomm40	0.500516	1
Wfs1	-0.784472	1
Smyd3	-0.90484	1
Smyd2	-2.03464	1
Marcks	1.00645	1
Pik3c2a	0.901311	1
Fgf10	0.686811	1
Fgf7	-1.57177	1
Snx1	1.33142	1
Cd3d	-0.742454	1
Scg2	1.23503	1
Rgs18	1.15376	1
Gnai3	1.02081	1
Fbxl7	-0.655103	1
Chfr	0.760353	1
Casc3	0.893562	1
Aqp2	-0.988292	1
Ticam2	1.00587	1
Zyx	-0.605914	1
Kif2a	1.86604	1
Thra	-1.10908	1
Slc12a3	-1.24955	1
Lifr	-0.991287	1
Tert	-0.565902	1
Ctf2	-0.75227	1
Ilf3	0.857662	1
Phf1	-0.705545	1
Fbln2	0.557242	1
Il10	-1.16605	1
Mark1	1.1675	1
Brsk1	-1.14619	1
Tbx6	0.882877	1
Socs4	0.836341	1
Klf11	1.23929	1
Cs	0.961182	1
Tubb3	1.1942	1
Cacng2	0.694332	1
Vps41	1.02869	1
Suv39h2	-0.881289	1
Dctn2	1.22165	1
Rps7	0.531409	1
Bbs4	1.20278	1
Hist2h2ab	-1.02572	1
Cnp	0.70159	1
Map6d1	0.716473	1
Usmg5	1.18634	1
Thy1	-1.04874	1
Rab6a	-1.38416	1
Map1a	0.930389	1
Ap2a1	0.814741	1
Arvcf	0.166234	1
Cdh15	-0.779036	1
Lgals4	-0.75502	1
Slc1a3	0.973125	1
Atp6v1a	1.01253	1
Ephb2	0.883466	1
Lancl1	1.04873	1
Cntn2	1.63058	1
H2afj	1.50341	1
Cyth2	-1.09295	1
Baiap2	-1.45745	1
Kars	0.940597	1
Impdh2	1.50451	1
Cblc	-1.06063	1
Mybph	-0.81787	1
Eef1d	-1.17294	1
Mrpl1	-1.05166	1
Mettl3	1.10628	1
Myl6b	0.902492	1
Mylpf	-1.12079	1
Slc12a1	0.555282	1
Myl1	-0.92824	1
Gbp4	-1.14544	1
Myh6	-0.744738	1
Cand1	0.905243	1
Neo1	1.29185	1
Car3	0.778907	1
Aldoc	-0.316329	1
Dixdc1	-1.13773	1
Shc2	0.9797	1
Eif3b	0.912749	1
Erlin2	1.01651	1
Prss3	0.972798	1
Rab3ip	-0.69875	1
Chek1	0.882473	1
Ripk2	0.729642	1
Magi2	-0.104611	1
Traf4	0.785979	1
Wnt5b	0.722585	1
Bmp1	-1.06385	1
Artn	0.840198	1
Gfra3	0.820464	1
Hoxc9	0.935003	1
Tanc2	1.13182	1
Sorbs3	0.876874	1
Erc2	-1.45849	1
Rbbp6	0.712711	1
Drd3	-0.651604	1
G3bp1	1.22422	1
Arhgef1	-0.869303	1
Lmo2	0.828677	1
Srgap3	0.819419	1
Pank2	0.590982	1
Snapc5	1.03792	1
Wdr48	0.645625	1
Rit2	1.26254	1
Whsc1l1	0.735694	1
Ythdf2	0.881801	1
Zfml	0.971729	1
Zfp148	0.799219	1
Hdac8	1.32639	1
Mybpc3	-0.635679	1
Syn3	-1.56801	1
Dlgap3	-0.83261	1
Pacs1	-0.810286	1
Arhgef6	1.13475	1
Wdr75	-1.30055	1
Dnm2	0.762403	1
Ccdc88a	0.700008	1
Rab3c	-1.26155	1
Nr1h4	-1.11803	1
Cd86	-1.06349	1
Dzip3	0.59555	1
Ptges	0.830738	1
Prkaa1	1.30081	1
Pde10a	-1.03332	1
Ppib	0.732345	1
Rcn1	-1.44488	1
Ganab	0.710619	1
Btc	-0.524565	1
Plau	0.903606	1
Mmp7	-0.89765	1
Cnpy2	0.804677	1
Ssr4	0.657041	1
Nomo1	-0.87193	1
Klk8	-1.11845	1
Fkbp9	0.803646	1
Sat1	0.784302	1
Sgol2	1.36185	1
Vegfa	0.962406	1
Klf6	0.87231	1
Abcg1	0.775969	1
Sfrp4	0.961387	1
Rph3a	-0.910697	1
Cby1	0.571998	1
Pde6d	-0.793807	1
Strn4	0.682369	1
Dcbld2	-1.01634	1
Cdk5r1	1.05587	1
Otub1	0.842572	1
Ccm2	-1.25697	1
Rnf114	-0.797294	1
Schip1	-0.442691	1
Mef2d	1.12806	1
Prom1	-0.824633	1
Mier2	-1.0855	1
Iffo2	-0.958088	1
Ddx24	1.07076	1
Tbx5	0.766302	1
Efnb2	0.596575	1
Epha4	0.608453	1
Rcbtb2	-1.09763	1
Ern2	-0.735372	1
Acvr1	-0.739372	1
Vamp8	-0.764835	1
Nmi	1.58952	1
Rnf219	1.08899	1
Lrrfip2	-1.2226	1
Arl1	0.869234	1
Il1a	0.720012	1
Ctnnbip1	-0.945562	1
Ip6k2	0.780713	1
Hnrnpk	1.0405	1
Sfrp5	-1.02472	1
Wnt2b	0.560007	1
Wnt2	0.747928	1
Rspo2	0.93891	1
Smc6	0.715517	1
Nek2	0.711072	1
Aatf	0.830774	1
Col5a1	-0.358679	1
Atrip	0.872371	1
Kcna4	-0.757498	1
Cpne2	-0.863362	1
Prkcg	-1.06085	1
Kcnip3	-0.934302	1
Piwil2	-0.824549	1
Piwil1	0.621301	1
Ptpn6	-0.954652	1
Cdr2	0.8824	1
Stat5b	-1.54022	1
Rere	-1.10625	1
Nxt1	0.948247	1
Atn1	-0.978577	1
Sytl5	0.843724	1
Gltscr1	-0.905801	1
Fermt2	0.0838271	1
Tnpo1	0.885014	1
Arid2	-0.776927	1
Ucn2	-0.933625	1
Ucn3	0.757248	1
Rufy2	-0.0609092	1
Med22	0.827958	1
Vrk3	0.0995424	1
Ssrp1	0.659651	1
Cabp1	-0.876404	1
Pcdh18	1.11811	1
Fgfr1	-1.05926	1
Rwdd1	1.46411	1
Peli1	0.759807	1
Nfx1	1.34208	1
Mapk6	0.758221	1
Drg1	0.824238	1
Mapkapk5	-0.776379	1
Ube2c	0.862008	1
Gabarap	0.972286	1
Btbd10	0.637992	1
Nup214	0.933123	1
Nxf7	-0.851541	1
Rab8a	0.838876	1
Pcdh11x	-0.577963	1
Pcdh1	-1.23609	1
Trim72	-0.669067	1
H3f3b	1.05521	1
Avpr2	-0.819673	1
Ltbr	0.644612	1
Vps39	1.0522	1
Napa	0.880824	1
Hoxc8	0.58604	1
Eya2	-0.59445	1
Cd79a	-1.01174	1
Xrcc6	1.42831	1
Arid4b	0.999273	1
Phgdh	-0.955122	1
Mst1	0.319902	1
Telo2	0.780841	1
Clu	-0.75625	1
Atp7b	-0.204929	1
Tmpo	0.943012	1
Nsmce4a	-1.19836	1
Ptpn1	0.755402	1
Pak3	0.0781374	1
Cd3eap	0.753665	1
Ccnc	1.08612	1
Med8	-1.02931	1
Tnfrsf14	-0.729387	1
Cep97	0.928834	1
Med29	0.6187	1
Prim1	0.939344	1
Dffb	0.992042	1
Wdtc1	0.920579	1
Med24	0.539536	1
Akt2	-1.10096	1
Med25	1.02089	1
Rarg	0.802054	1
Med6	-1.05481	1
Zfp36	-1.12952	1
Sync	1.35434	1
Ranbp1	0.661732	1
Prkacb	1.02335	1
Nrep	0.737908	1
Slc25a4	0.79809	1
Fkbp15	0.999397	1
Jmjd1c	1.01567	1
Zmym4	0.566871	1
Palm	-0.348405	1
Adnp	1.08569	1
Magee1	1.1349	1
Pcm1	0.740169	1
Ift122	0.530865	1
Pstpip1	-0.806989	1
Smarcd2	1.35472	1
Cabin1	0.818926	1
Pnkp	1.284	1
Tmem43	1.0501	1
Prim2	0.72402	1
Map4k4	-1.15798	1
Id4	0.201318	1
Sncaip	-0.471342	1
Psmb7	0.91152	1
Epb4.1l5	0.708206	1
Pld3	1.09836	1
Tomm20	1.19553	1
Plaa	1.25833	1
Eea1	1.23417	1
Gck	-0.926377	1
Trap1	0.853924	1
Epha2	-0.096532	1
Rbm4	0.210215	1
Dhx9	1.14122	1
Il12rb2	1.15436	1
Blnk	-0.789164	1
Twist1	0.857578	1
Pcbp3	-1.11136	1
Rpl22	-1.45477	1
Psma5	1.00092	1
Sort1	0.943867	1
Arfgef2	-1.43987	1
Ddx1	1.2131	1
Hspbp1	-0.817466	1
Actbl2	-0.756712	1
Xpo5	1.01256	1
Wdr35	0.543254	1
Agtr1a	-1.25275	1
Exoc5	0.760133	1
Hadhb	1.29243	1
Kcnma1	-1.24102	1
Eif4b	1.16729	1
Hist1h1b	0.868216	1
Nudc	0.922857	1
Kpna4	-1.22558	1
Hnrnpl	0.554975	1
Mutyh	0.706666	1
Tyro3	-0.900513	1
Psme4	0.34575	1
Axl	-0.768664	1
Golgb1	-0.0359606	1
Fem1c	1.05524	1
Rbpms	-0.933558	1
Arid3a	-1.18232	1
Nacc2	-0.961761	1
Pelo	1.01814	1
Ccr9	1.19832	1
Kif2c	-0.530503	1
Sdf4	0.688457	1
Prom2	0.741149	1
Aco1	-1.02714	1
Rpsa	0.998548	1
Trpc4	-1.02767	1
Pfkfb2	1.03918	1
Thrap3	0.792289	1
Zc3h11a	1.05019	1
Klhl4	1.08104	1
Rfc3	0.917914	1
Esyt1	0.610702	1
Arl3	-1.01156	1
Caly	-1.08294	1
Rpl27a	0.773966	1
Mpdz	-1.09773	1
Ssr1	0.72435	1
Setx	-1.12103	1
Morc3	-1.14687	1
Pygl	1.09533	1
Psmd13	0.753861	1
Hoxb9	0.708289	1
Grid2	0.950063	1
Hist2h4	1.03446	1
Smtn	0.564211	1
Meig1	0.820183	1
Vps13d	-1.0966	1
Hist2h4	1.03446	1
Nav3	1.20174	1
Hist2h4	1.03446	1
Hal	0.773085	1
Arg1	-0.893067	1
Gsdma	-0.856164	1
Rec8	-0.736483	1
Mras	-0.931912	1
Sertad2	-1.60091	1
Luc7l2	1.48071	1
Dlst	-0.795344	1
Mtx1	0.865123	1
Pbxip1	-0.983866	1
Pak2	0.827461	1
Dlat	1.2056	1
Alpl	-1.28208	1
Etfb	-1.1091	1
Ncapd2	0.80746	1
Dld	1.01016	1
Cpt1b	-1.16807	1
Nr1i2	-0.900506	1
Sycp2	1.2213	1
Sub1	1.26458	1
Fli1	-1.23096	1
Zfp398	0.584924	1
Stx1b	-0.943946	1
Diras2	0.545917	1
Cmc1	-0.899901	1
Asrgl1	-1.24181	1
Atp5o	0.880513	1
Cd14	0.896013	1
Zbtb48	0.74879	1
Tjp1	1.01678	1
Gata2	0.841165	1
Dclre1a	0.78352	1
Ltb	-1.24898	1
Ubox5	-0.77893	1
Ing1	0.601927	1
Med31	0.784689	1
Hist1h2bl	1.25643	1
Etl4	0.695692	1
Senp6	1.14405	1
Dek	-1.20366	1
Ankrd6	1.01886	1
Hsbp1	-0.688731	1
Tbx18	1.42249	1
Brip1	1.0607	1
Ankrd17	0.796518	1
Kif4	1.16207	1
Eif4a2	0.848383	1
Foxp4	1.10136	1
Krt82	1.12067	1
Cct4	0.867986	1
Elavl1	-1.06581	1
Zfp143	1.06515	1
Sec16a	0.976221	1
Cct8	0.804633	1
Cct6a	0.9219	1
Try10	1.09299	1
Copb1	1.08796	1
Dbt	0.704892	1
Tpx2	0.91606	1
Krt33b	-1.28052	1
Bnc2	0.155597	1
Zic3	-0.903553	1
Actl6b	0.608665	1
Bcl2l2	0.931987	1
Cnot1	0.970141	1
Krt86	-0.779777	1
Kif11	0.204091	1
Wbp11	1.28039	1
Lrrc40	1.10152	1
Lims1	0.962376	1
Lrrc47	0.779744	1
Phc3	-1.26869	1
Prpf4b	0.826465	1
Zfr	1.0761	1
Igf2r	1.10317	1
Phf3	1.32778	1
P2rx4	-1.56824	1
P2rx7	-1.36558	1
Krt72	-1.33402	1
Krt7	0.805762	1
Uchl5	0.940674	1
Sf3a2	1.03128	1
Psma3	1.24947	1
Smarca1	0.84042	1
Pum1	0.990928	1
Strn3	1.06289	1
Psmb1	1.08947	1
Rbm4b	1.15384	1
Fnbp1	-1.15098	0
Rtn3	1.1271	0
Phtf1	1.19364	0
Rtdr1	-1.35274	0
Vac14	1.15953	0
Slc8a1	-1.12127	0
Mthfd1l	-1.07087	0
Ephb1	-0.859019	0
Prpf4	0.609984	0
Basp1	1.01091	0
Nup37	-0.505789	0
Gnb3	-0.811744	0
Katnb1	-0.824156	0
Hspa12a	-0.701535	0
Mynn	0.740842	0
Fgfrl1	0.77229	0
Rab6b	-0.807187	0
Chn2	-0.920503	0
Laptm5	0.637397	0
Hey2	0.797093	0
Tssk5	-0.752701	0
Carf	-2.11139	0
Mknk2	0.897719	0
Hes5	0.677198	0
Bet1	0.679391	0
Sycp1	0.771707	0
Fbxw5	-0.0859937	0
Gnb2	0.88703	0
Csnk2a2	-0.731597	0
Blzf1	1.01548	0
Ttc1	1.206	0
Nek8	0.680525	0
Ppp6c	0.990538	0
Ppp3cc	-1.24181	0
Dusp6	0.903754	0
Sv2a	-0.978685	0
Atp2b3	-0.747687	0
Atp2b4	-1.07676	0
Arhgap15	-0.87912	0
Skap2	0.995171	0
Klhl1	0.861139	0
Gltp	0.568844	0
Btbd2	-0.617081	0
Sdf2l1	0.863508	0
Vsx1	0.626125	0
Rrh	-0.747381	0
Dnajb11	1.24523	0
Rgs19	0.770907	0
Cdc42ep4	-1.18867	0
Rhpn2	-1.23446	0
Fkbp1a	0.863952	0
Sars	0.766707	0
Samd8	-1.48584	0
Noxo1	1.05124	0
Ikbke	-1.07056	0
Sugt1	-1.3772	0
Rab17	0.561797	0
Nr1h2	-0.745955	0
Ncoa5	1.24845	0
Sgcz	0.311645	0
Bin1	0.813192	0
Nlrp5	0.884384	0
Srebf2	1.04322	0
Lin7b	0.554425	0
Cltb	-0.706534	0
Aug-04	-0.924724	0
Usp21	0.969709	0
Rab8b	-1.59265	0
Ptpre	-0.712416	0
Fgd6	-1.03377	0
Stam	1.00273	0
Phkb	0.89595	0
Cyfip1	1.28292	0
Mrpl12	0.879198	0
Lrp2	0.833522	0
Mrpl23	-1.1617	0
Mrpl22	0.610079	0
Mrpl15	1.10052	0
Lztr1	0.861163	0
Ict1	0.526666	0
Hsd17b12	0.9187	0
Luc7l3	0.949014	0
Lmcd1	0.615677	0
Aimp2	0.955621	0
Edc4	1.24233	0
Dcp1a	0.699382	0
Mafg	0.857271	0
Hist1h2bc	1.1443	0
Hist1h2bc	1.1443	0
Mxd3	0.609393	0
Mxd1	0.574369	0
Rgl3	-1.50505	0
Eif3c	0.780724	0
Batf	0.730519	0
Pak1ip1	1.00892	0
Rpl10a	0.700635	0
Tmem63b	-0.937729	0
Farsa	0.647377	0
Sra1	-1.52691	0
Ptcd3	0.648474	0
Osbpl3	-1.46135	0
Isl1	0.580061	0
Dicer1	1.33598	0
Rlim	-1.85996	0
Mtdh	0.761325	0
Mrps27	0.429955	0
Mrps7	1.00153	0
C1qbp	-2.53103	0
Gar1	0.772599	0
Arnt	0.997724	0
Myo1f	0.889122	0
Myo9b	-1.06146	0
Mrpl38	-1.16503	0
Aven	-1.31924	0
Mrpl41	-1.99107	0
Hdgfrp3	1.23916	0
Mrpl49	0.824096	0
Inpp5b	-1.08129	0
Sf3a1	0.828258	0
Mrps26	1.03956	0
Dnajc7	0.661962	0
Rapsn	-0.85817	0
Cep76	0.753396	0
Sntb1	1.00797	0
Arf4	1.01533	0
Nhp2l1	1.41739	0
Kif1c	0.669976	0
Rab14	1.23555	0
Pmaip1	0.821359	0
Aug-99	-1.00718	0
Dap3	0.98331	0
Cep152	0.634287	0
Dgkz	-1.09081	0
Esco1	0.943173	0
Ube2g1	1.04551	0
Ppid	0.709871	0
Abce1	0.888101	0
Pde8a	0.938212	0
Nars	1.53334	0
Apoa2	-1.22452	0
Pds5b	-0.781545	0
Capns1	-1.44214	0
Anapc13	0.562482	0
Cfl2	1.56471	0
Ikzf2	0.815881	0
Stag2	1.04157	0
Hcls1	-0.896189	0
Prox2	-0.814471	0
Pdzrn3	0.992135	0
Krba1	1.00264	0
Pmpca	1.23096	0
Zbed3	1.21219	0
Slc23a3	-0.827091	0
Ifih1	0.0138939	0
Hivep2	-1.15915	0
Oc90	-1.09666	0
Spsb4	0.823991	0
Deaf1	-1.14203	0
Lzts2	-0.289745	0
Map3k11	0.972297	0
Eri3	-1.49987	0
Lsp1	-0.405988	0
Lnx2	0.968135	0
Prkab1	0.611728	0
Nrbf2	0.787999	0
Tfpt	-0.79695	0
Ambra1	1.01167	0
Asna1	0.0338018	0
Alox5	-0.551681	0
Hnrnpr	1.18899	0
Thap7	0.776473	0
Prkag1	0.911751	0
Wdfy3	-1.1705	0
Prkag2	0.753307	0
Arhgap22	-0.995521	0
Emilin1	-0.870093	0
Il17ra	0.724892	0
Gadd45b	0.744974	0
Ptprf	-1.0438	0
Nmd3	1.17194	0
Tmem109	0.641438	0
Fbxl20	0.631963	0
Fam183b	-1.22018	0
Cpe	1.05335	0
Aprt	-1.49528	0
Rpl23	0.813161	0
Dnajc10	0.973147	0
Rpl24	0.951359	0
Hoxd3	0.652658	0
Rpl21	0.855313	0
Rpl19	1.30067	0
Rpl22	-1.45477	0
Nrg1	1.13432	0
Rpl36al	0.905881	0
Rpl36al	0.905881	0
Acp1	0.530745	0
Rps24	0.839302	0
Rps9	1.16847	0
Zfpm2	0.896694	0
Rps27	1.20515	0
Hoxb5	0.872242	0
Sgpl1	1.02625	0
Pgk1	1.00212	0
Aimp1	1.09255	0
Hoxb4	1.26882	0
Uba1	1.07265	0
Pafah1b3	-0.886355	0
Hoxb1	1.12652	0
Ybx2	-1.19405	0
Fst	0.699879	0
Zbtb7b	-1.00449	0
Asb1	1.07649	0
Rpl23	0.813161	0
Arf1	0.980125	0
Spem1	-0.459529	0
Banp	0.909004	0
Wasl	0.85613	0
Pde1a	1.35345	0
Prl	-0.828551	0
Dlx4	0.825008	0
Ube2q1	0.998098	0
Ppp3cb	0.844859	0
Rapgef2	-0.672142	0
Sptbn2	1.12175	0
Tfg	0.738735	0
[truncated: 550 more rows]
